# Supplementary material for: Development and validation of cuproptosis-associated prognostic signatures in WHO 2/3 glioma
Source: Front Oncol. 2022 Aug 18;12:967159. doi: 10.3389/fonc.2022.967159 (PMC9434124; doi:10.3389/fonc.2022.967159)
Supplement: Supplementary file 1 [file DataSheet_1.zip]

Archive with 35 entries (34 files):
- Datas/
- Datas/Supplementary materials for Figure 1A-B.xlsx
- Datas/Supplementary materials for Figure 1C.xlsx
- Datas/Supplementary materials for Figure 2A.txt
- Datas/Supplementary materials for Figure 2A.xlsx
- Datas/Supplementary materials for Figure 2B.xlsx
- Datas/Supplementary materials for Figure 2C.pzfx
- Datas/Supplementary materials for Figure 2D.xlsx
- Datas/Supplementary materials for Figure 2E.pzfx
- Datas/Supplementary materials for Figure 2F-G.xlsx
- Datas/Supplementary materials for Figure 2H(1).xlsx
- Datas/Supplementary materials for Figure 2H.xlsx
- Datas/Supplementary materials for Figure 2I-J.xlsx
- Datas/Supplementary materials for Figure 2K(1).xlsx
- Datas/Supplementary materials for Figure 2K.xlsx
- Datas/Supplementary materials for Figure 3A.xlsx
- Datas/Supplementary materials for Figure 3B.xlsx
- Datas/Supplementary materials for Figure 3C.xlsx
- Datas/Supplementary materials for Figure 3D.xlsx
- Datas/Supplementary materials for Figure 3E.xlsx
- Datas/Supplementary materials for Figure 3F.xlsx
- Datas/Supplementary materials for Figure 4A(1).xlsx
- Datas/Supplementary materials for Figure 4A.xlsx
- Datas/Supplementary materials for Figure 4B(1).xlsx
- Datas/Supplementary materials for Figure 4B.xlsx
- Datas/Supplementary materials for Figure 4C.xlsx
- Datas/Supplementary materials for Figure 4D.xlsx
- Datas/Supplementary materials for Figure 4E.xlsx
- Datas/Supplementary materials for Figure 4F.xlsx
- Datas/Supplementary materials for Figure 4G.xlsx
- Datas/Supplementary materials for Figure 4H.xlsx
- Datas/Supplementary materials for Figure 4I.xlsx
- Datas/Supplementary materials for Figure 4J.xlsx
- Datas/Supplementary materials for Figure 5C-D.xlsx
- Datas/Supplementary materials for Figure 5E-H.pzfx
