# Supplementary material for: Development and validation of cuproptosis-associated prognostic signatures in WHO 2/3 glioma
Source: Front Oncol. 2022 Aug 18;12:967159. doi: 10.3389/fonc.2022.967159 (PMC9434124; doi:10.3389/fonc.2022.967159)
Supplement: Supplementary file 1 [file DataSheet_1.zip › Datas/Supplementary materials for Figure 1A-B.xlsx]

## Sheet: Sheet1
	TCGA-S9-A6U8-01	TCGA-P5-A72W-01	TCGA-VM-A8CH-01	TCGA-DU-5849-01	TCGA-F6-A8O3-01	TCGA-P5-A735-01	TCGA-HW-7495-01	TCGA-P5-A781-01	TCGA-HT-A74O-01	TCGA-FG-A87Q-01	TCGA-TQ-A7RF-01	TCGA-TM-A84Q-01	TCGA-TM-A84S-01	TCGA-DB-A75O-01	TCGA-DB-A64V-01	TCGA-QH-A65V-01	TCGA-S9-A6WE-01	TCGA-QH-A6X3-01	TCGA-HT-A614-01	TCGA-DU-A7TC-01	TCGA-DH-A7US-01	TCGA-S9-A89V-01	TCGA-DU-7309-01	TCGA-P5-A77W-01	TCGA-WY-A85B-01	TCGA-P5-A77X-01	TCGA-QH-A6CX-01	TCGA-FG-6689-01	TCGA-CS-4943-01	TCGA-FG-A70Z-01	TCGA-HT-7880-01	TCGA-HT-7607-01	TCGA-CS-5395-01	TCGA-DB-A75P-01	TCGA-DU-5871-01	TCGA-HT-7605-01	TCGA-TQ-A7RW-01	TCGA-R8-A6MO-01	TCGA-DU-8166-01	TCGA-HT-7606-01	TCGA-S9-A6WH-01	TCGA-TM-A7C3-01	TCGA-HT-7472-01	TCGA-DU-7015-01	TCGA-DU-6403-01	TCGA-FG-A70Y-01	TCGA-HT-7602-01	TCGA-FN-7833-01	TCGA-DB-A4XB-01
FDX1	10.0647	10.5803	9.75822	9.95274	10.3685	9.29232	9.5216	9.87805	9.85019	9.91737	10.1586	10.2155	9.60733	9.22159	9.76487	9.97298	9.46557	10.1137	9.80413	9.98014	9.45121	9.42417	10.1098	9.51175	10.2119	9.96145	9.90087	10.1007	10.0835	10.3365	9.90989	10.1898	10.1098	9.68299	10.3197	10.1137	9.64386	10.1737	10.2562	10.4564	9.15482	9.78136	10.332	10.545	9.84549	9.85487	9.98584	10.403	9.58871
LIAS	9.3966	8.91588	9.224	9.5157	9.43463	8.45121	9.47168	9.66888	9.01123	9.29002	9.5157	9.46557	9.48382	8.74147	9.61471	9.42417	9.36632	9.52356	8.91289	9.47371	9.77479	9.28309	9.24317	9.79116	9.15482	9.65821	8.69697	9.77479	8.62571	9.0634	9.62205	9.50383	9.35315	8.61102	9.45738	9.94691	8.56605	9.98014	9.17991	9.15735	9.83605	9.87036	9.38802	9.76321	8.86109	9.37938	9.43254	9.24079	8.49985
LIPT1	8.28077	8.70736	8.15482	8.65464	8.82972	7.74819	8.12412	8.18982	7.91886	8.01681	8.74819	8.32643	8.15987	7.58496	8.69	8.08746	7.75489	8.04439	8.18488	8.14466	8.43463	8.65105	7.99435	8.91289	8.47573	8.81698	7.65821	8.6865	8.48382	8.39232	8.09276	7.79442	8.09803	7.36632	8.41363	8.66888	7.80735	8.66178	8.21917	8.01681	8.2384	9.28771	8.21917	8.71081	7.85175	8.14975	8.21917	8.32193	7.63662
DLD	11.8891	11.5507	11.7495	12.7307	12.8283	11.2784	12.2577	12.1567	11.7266	11.9726	11.7511	12.1494	11.4893	10.8305	11.6551	11.823	11.9359	12.9696	11.4988	12.3089	11.7142	11.8114	12.5541	12.4961	11.9894	11.9462	12.4123	12.2503	12.2615	12.7855	12.4564	12.5409	12.6391	11.4409	11.8599	12.6808	11.5971	12.2464	12.7705	12.5684	11.5736	12.3947	12.4453	12.3493	12.0276	11.8823	12.0587	12.0406	11.4818
DLAT	11.0593	10.6101	10.6393	11.6059	11.7172	9.87805	11.1699	11.163	10.0768	10.809	10.774	11.0828	10.7707	9.70736	10.3465	10.7515	10.7499	11.3934	10.5177	10.9708	10.5187	10.9915	11.8408	11.3718	10.9307	11.1605	10.6689	11.2479	11.6537	11.5901	11.4057	11.9858	11.2986	10.6321	12.0046	11.8372	10.5536	11.0437	11.4466	11.4998	10.5793	10.8313	11.4605	11.4934	11.0828	11.0327	11.0539	10.9278	10.5469
PDHA1	11.7607	12.0951	11.8777	12.2125	12.8228	11.4691	11.5613	11.823	11.0748	11.2527	11.8435	11.4934	11.4813	11.196	11.567	11.6457	11.7863	12.1335	11.2952	12.1762	11.6684	11.3157	12.3982	12.5387	11.1163	12.0498	11.8451	12.1618	12.0393	12.1981	12.207	12.3362	11.605	11.6243	12.0386	12.3401	11.568	12.2949	12.022	12.4663	11.2426	11.9629	11.8126	11.7768	11.9816	12.0526	11.6904	11.8186	11.3066
PDHB	12.1212	11.9582	11.5324	12.2095	12.7812	11.4691	11.823	11.9751	11.8865	11.6479	11.8975	12.2161	11.4645	11.1331	12.1715	12.0168	11.9968	12.2369	11.6965	12.2372	11.9915	11.258	12.4378	11.5503	11.891	12.3205	11.5736	12.3652	12.1399	12.2897	12.2682	12.3058	11.5807	11.6874	11.8053	12.3542	11.6461	12.6147	11.9546	12.5875	11.6253	11.8033	12.1759	12.227	11.7989	12.098	12.2929	11.9296	11.2009
MTF1	10.9084	9.80896	10.6393	10.6138	10.3129	9.82177	10.4707	10.1267	9.82018	10.4419	10.6064	10.7748	9.80413	10.0634	9.91139	9.83131	9.41785	10.6384	10.1861	9.81218	10.021	11.1478	10.8819	9.76155	10.5048	9.89482	9.86882	11.0182	10.8803	10.5689	10.7004	10.5661	11.0147	10.0539	11.144	10.5962	10.5641	10.2372	11.3663	10.4357	9.58871	10.2703	11.1935	11.5474	10.9858	10.4041	10.7773	11.0375	10.3231
GLS	11.3907	10.4898	11.2697	12.8696	11.9816	10.6202	12.4362	11.6156	10.7993	10.9837	11.1898	11.6578	10.4574	9.98868	10.9556	10.8313	11.0821	11.4142	11.1655	12.5534	10.388	11.9614	13.1002	11.7731	11.0808	12.4367	10.9629	12.7657	10.9263	12.1244	13.5275	13.8304	11.144	11.905	11.2963	13.2599	11.3061	11.0133	12.3834	11.8803	10.8696	12.1586	11.0761	11.3123	11.5732	10.6742	10.5925	11.2691	11.7117
CDKN2A	9.13699	10.3576	9.40514	8	10.0526	8.53138	8.30834	9.74987	9.59991	6.62936	10.9801	9.59805	9.2854	8.59991	9.66534	9.52552	10.388	5.90689	10.0715	8.12412	8.99718	9.21675	8.43879	9.41996	8.70044	9.24079	5.32193	8.12412	8.92184	7.33092	6.88264	6.82018	4.52356	7.8392	11.0478	7.90689	8.93958	8.54689	9.21432	11.1013	9.60733	11.6092	5.55459	9.19967	8.79442	9.97441	7.31288	9.34873	8.19967
[truncated: 977 more columns]
