# Supplementary material for: Development and validation of cuproptosis-associated prognostic signatures in WHO 2/3 glioma
Source: Front Oncol. 2022 Aug 18;12:967159. doi: 10.3389/fonc.2022.967159 (PMC9434124; doi:10.3389/fonc.2022.967159)
Supplement: Supplementary file 1 [file DataSheet_1.zip › Datas/Supplementary materials for Figure 2A.txt]

Tag	mean	lower	upper	pvalue
FDX1	2.2	1.4	3.4	0.00053
DLD	1.6	1.1	2.3	0.019
DLAT	1.4	1	2	0.048
MTF1	1.7	1.2	2.2	0.00081
CDKN2A	0.88	0.79	0.98	0.016
