# Supplementary material for: Development and validation of cuproptosis-associated prognostic signatures in WHO 2/3 glioma
Source: Front Oncol. 2022 Aug 18;12:967159. doi: 10.3389/fonc.2022.967159 (PMC9434124; doi:10.3389/fonc.2022.967159)
Supplement: Supplementary file 1 [file DataSheet_1.zip › Datas/Supplementary materials for Figure 2B.xlsx]

## Sheet: Sheet1
	TCGA-FG-A4MX-01	TCGA-TM-A7C5-01	TCGA-VW-A8FI-01	TCGA-HT-A4DV-01	TCGA-S9-A6WH-01	TCGA-P5-A5F0-01	TCGA-S9-A6WE-01	TCGA-HW-A5KJ-01	TCGA-DU-A6S3-01	TCGA-QH-A65X-01	TCGA-TM-A84O-01	TCGA-VM-A8CB-01	TCGA-S9-A7QZ-01	TCGA-S9-A6UB-01	TCGA-FG-A6J1-01	TCGA-DB-A64L-01	TCGA-CS-5390-01	TCGA-DH-A669-01	TCGA-DU-A6S6-01	TCGA-FG-A4MY-01	TCGA-S9-A7R8-01	TCGA-DU-A5TS-01	TCGA-S9-A6WL-01	TCGA-QH-A6X5-01	TCGA-DU-A7TB-01	TCGA-TM-A84M-01	TCGA-HT-7692-01	TCGA-S9-A6TW-01	TCGA-HT-8015-01	TCGA-DU-A6S8-01	TCGA-S9-A7J1-01	TCGA-VW-A7QS-01	TCGA-S9-A6TS-01	TCGA-DB-A75K-01	TCGA-S9-A6U5-01	TCGA-FG-7641-01	TCGA-HT-A5R9-01	TCGA-DB-A4XA-01	TCGA-CS-5396-01	TCGA-TM-A7C3-01	TCGA-HT-7616-01	TCGA-S9-A6TX-01	TCGA-DB-A64W-01	TCGA-E1-A7YV-01	TCGA-WY-A858-01	TCGA-TM-A7CF-01	TCGA-R8-A73M-01	TCGA-DU-6410-01	TCGA-FG-A710-01
FDX1	381	436	765	380	570	565	707	754	530	788	684	631	636	642	793	764	611	1181	541	574	568	672	575	684	656	591	1011	1003	765	697	684	1061	837	696	900	620	732	621	1209	880	634	758	934	1053	692	568	795	600	830
DLD	816	3003	1686	1513	3048	5095	3918	3572	2945	2667	3433	3614	4263	3913	3094	5321	4967	9972	3614	1804	2339	2081	5161	2968	3244	4290	4039	5134	3766	3864	3753	8226	3884	3382	3313	4058	5680	3024	5335	5385	4404	3774	4581	5506	2293	3052	3171	7071	4219
DLAT	553	1407	1153	814	1530	1910	1722	1724	1417	1083	1902	1529	1891	1741	938	2863	2603	3451	1581	1165	1197	1170	2703	1521	1642	1670	2233	3890	1992	2476	1964	3119	2111	1424	1814	2473	2041	1479	4885	1822	2676	1741	2338	2650	1296	1693	1034	2843	1848
MTF1	292	588	668	618	770	673	684	393	659	323	642	551	943	840	400	859	1185	1111	727	979	1033	762	885	847	1803	833	586	596	1136	650	986	855	1318	911	669	1077	571	519	1548	1235	973	758	594	1329	676	1155	277	1114	855
CDKN2A	581	671	6724	246	780	527	1340	586	441	823	798	548	1057	948	1158	941	680	7903	291	686	794	824	258	789	2479	435	1222	597	1506	265	727	2339	2409	982	1022	383	346	167	3873	3124	276	616	625	3975	391	360	207	275	896
[truncated: 402 more columns]
