# Supplementary material for: Development and validation of cuproptosis-associated prognostic signatures in WHO 2/3 glioma
Source: Front Oncol. 2022 Aug 18;12:967159. doi: 10.3389/fonc.2022.967159 (PMC9434124; doi:10.3389/fonc.2022.967159)
Supplement: Supplementary file 1 [file DataSheet_1.zip › Datas/Supplementary materials for Figure 2D.xlsx]

## Sheet: Sheet1
	CGGA_1006	CGGA_232	CGGA_260	CGGA_277	CGGA_331	CGGA_334	CGGA_402	CGGA_403	CGGA_438	CGGA_489	CGGA_498	CGGA_560	CGGA_596	CGGA_643	CGGA_1046-1	CGGA_191	CGGA_243	CGGA_251	CGGA_256	CGGA_258	CGGA_273	CGGA_291	CGGA_315	CGGA_317	CGGA_323	CGGA_347	CGGA_357	CGGA_365	CGGA_378	CGGA_379	CGGA_396	CGGA_398	CGGA_399	CGGA_411	CGGA_415	CGGA_434	CGGA_446	CGGA_459	CGGA_461	CGGA_485	CGGA_500	CGGA_511	CGGA_519	CGGA_522	CGGA_523	CGGA_541	CGGA_543	CGGA_544	CGGA_552
FDX1	0.222507	0.0815706	-0.269536	-0.595416	0.130801	-0.327575	-0.541206	-0.266809	0.0682278	0.0223103	-0.720983	-0.640201	-0.16473	0.23653	-0.573019	-1.22498	-0.44068	-0.356767	0.315337	-0.668814	0.066083	-0.419276	-0.478163	-0.0936213	-0.30157	-0.679003	-0.271107	-0.789196	-0.0718517	-0.230638	-0.759109	0.0306416	-0.195567	-0.348553	-0.149357	-0.398217	-0.706558	-0.380636	-0.859508	-0.31401	-0.241055	-1.15761	-0.16538	-0.0331593	-0.444491	-0.5186	-0.051549	-0.556064	-0.319104
DLD	0.0548763	-0.195548	-1.13225	0.0582533	-0.423672	-0.61253	-0.236678	-0.426801	-0.627193	0.109399	-0.334339	-0.13817	-0.0931864	-0.682218	-0.46344	0.0412416	-0.0829697	-0.197309	0.102304	-0.691179	0.319367	-0.182085	-0.0854502	0.197187	0.726278	-0.171531	0.677132	0.173266	0.394314	0.216465	-0.368704	0.425671	-0.440668	-0.278848	0.102748	-0.302231	-0.108239	-0.552621	-0.266976	-0.106757	0.452243	-0.926444	0.507972	-0.164235	0.713535	0.155964	-0.0484476	-0.558954	-0.640571
DLAT	-0.021962	0.0459929	-0.135838	0.285295	0.19629	0.26094	-0.131675	-0.252616	0.101242	0.392477	0.0920857	-0.159967	-0.293049	-0.105593	-0.0564342	0.328695	0.0247273	0.0452059	0.0543618	-0.28379	-0.204967	0.015529	0.136546	-0.0802652	-0.0131502	-0.154891	-0.20408	0.164208	-0.151248	-0.167313	-0.530405	-0.215789	-0.121994	-0.221	-0.135489	-0.0813723	-0.256879	0.0442387	0.216554	-0.139505	-0.170983	-0.0822172	-0.151772	0.24099	0.291662	0.325761	-0.363697	-0.230172	-0.140344
MTF1	-0.370983	-0.145322	0.170695	-0.927078	0.416225	-0.00911474	-0.0388203	-0.714797	-0.166774	-0.153983	-0.128903	-0.654026	-0.156217	-0.277837	-0.615536	0.784776	-1.3106	-0.40148	0.299694	0.557499	0.0445681	-0.27488	-0.296635	0.17575	-0.378673	-0.570888	-0.131654	-0.218467	-0.656713	0.125536	0.0195587	-0.0680006	0.0923636	-0.0549228	-0.378448	0.330987	-0.504458	0.312552	0.053303	-0.0660424	-0.505264	-0.0897491	-0.294458	-0.0845301	0.136034	-0.49522	-0.987059	0.58072	0.69148
CDKN2A	4.95241	2.446	2.03954	0.17505	4.00127	0.472084	0.601566	1.08269	3.92012	2.78006	0.888703	0.728726	2.03874	4.44808	1.96222	0.113753	-1.78089	0.629584	2.25553	1.51207	1.2567	0.318654	-0.35915	0.616421	-0.341319	-2.03661	0.182233	-0.203306	0.772802	1.67064	0.253562	1.05752	1.01575	-0.162319	0.558226	-0.028466	0.162778	0.996751	-0.511232	-0.365116	0.358743	0.0459166	-0.287954	-0.0357702	-0.356493	-1.17383	0.431346	-0.0633111	1.42333
[truncated: 109 more columns]
