# Supplementary material for: Development and validation of cuproptosis-associated prognostic signatures in WHO 2/3 glioma
Source: Front Oncol. 2022 Aug 18;12:967159. doi: 10.3389/fonc.2022.967159 (PMC9434124; doi:10.3389/fonc.2022.967159)
Supplement: Supplementary file 1 [file DataSheet_1.zip › Datas/Supplementary materials for Figure 2F-G.xlsx]

## Sheet: Sheet1
	Survival	status	Score
TCGA-FG-A4MX-01	569	Alive	6.32177
TCGA-TM-A7C5-01	1500	Alive	6.60105
TCGA-DH-A669-02	919	Dead	6.63089
TCGA-VW-A8FI-01	245	Dead	6.64967
TCGA-HT-A4DV-01	792	Alive	6.89128
TCGA-S9-A6WH-01	1173	Alive	6.97605
TCGA-P5-A5F0-01	287	Alive	6.99028
TCGA-S9-A6WE-01	4113	Alive	6.99275
TCGA-HW-A5KJ-01	962	Dead	6.99844
TCGA-DU-A6S3-01	656	Alive	7.0025
TCGA-QH-A65X-01	482	Alive	7.00385
TCGA-TM-A84O-01	1011	Dead	7.00785
TCGA-HT-A74K-01	467	Alive	7.01419
TCGA-VM-A8CB-01	3	Alive	7.04469
TCGA-TQ-A7RQ-01	795	Alive	7.07138
TCGA-S9-A7QZ-01	826	Alive	7.08151
TCGA-S9-A6UB-01	3761	Alive	7.08531
TCGA-TQ-A7RG-01	599	Alive	7.10231
TCGA-FG-A6J1-01	500	Alive	7.11035
TCGA-DU-5870-02	5546	Alive	7.11103
TCGA-DB-A64L-01	736	Alive	7.13201
TCGA-CS-5390-01	0	Alive	7.16884
TCGA-DH-A669-01	919	Dead	7.17058
TCGA-DU-A6S6-01	2893	Alive	7.18236
TCGA-FG-A4MY-01	721	Alive	7.18653
TCGA-S9-A7R8-01	961	Dead	7.18832
TCGA-DU-A5TS-01	964	Alive	7.20284
TCGA-S9-A6WL-01	946	Alive	7.21406
TCGA-P5-A77W-01	584	Alive	7.22277
TCGA-QH-A6X5-01	497	Alive	7.23243
TCGA-DU-A7TB-01	1567	Alive	7.23335
TCGA-TM-A84M-01	754	Alive	7.24267
TCGA-HT-7692-01	90	Alive	7.24313
TCGA-S9-A6TW-01	1250	Alive	7.24666
TCGA-HT-8015-01	3	Alive	7.24973
TCGA-DU-A6S8-01	678	Alive	7.25913
TCGA-S9-A7J1-01	249	Alive	7.26175
TCGA-RY-A83Y-01	166	Alive	7.26564
TCGA-VW-A7QS-01	706	Alive	7.27484
TCGA-S9-A6TS-01	1891	Dead	7.27604
TCGA-DB-A75K-01	368	Alive	7.27616
TCGA-S9-A6U5-01	992	Alive	7.29032
TCGA-FG-7641-01	627	Alive	7.29266
TCGA-HT-A5R9-01	2	Alive	7.31215
TCGA-DB-A4XA-01	573	Alive	7.32569
TCGA-CS-5396-01	1631	Alive	7.33424
TCGA-TQ-A7RO-01	949	Alive	7.3344
TCGA-TM-A7C3-01	1666	Dead	7.33769
TCGA-HT-7616-01	7	Dead	7.33784
TCGA-S9-A6TX-01	1245	Alive	7.34213
TCGA-DB-A64W-01	438	Dead	7.35209
TCGA-E1-A7YV-01	987	Dead	7.3556
TCGA-WY-A858-01	1337	Alive	7.35958
TCGA-P5-A737-01	372	Alive	7.36323
TCGA-TM-A7CF-01	1989	Alive	7.36691
TCGA-R8-A73M-01	1806	Alive	7.37853
TCGA-DU-6410-01	242	Alive	7.39274
TCGA-FG-A710-01	1115	Alive	7.39351
TCGA-S9-A7J2-01	62	Alive	7.39611
TCGA-DB-A64P-01	916	Alive	7.40349
TCGA-E1-A7YD-01	435	Dead	7.40647
TCGA-VM-A8CA-01	411	Alive	7.41104
TCGA-HT-7471-01	4	Alive	7.41183
TCGA-HT-A5R7-01	615	Alive	7.41462
TCGA-E1-A7YO-01	2282	Dead	7.41475
TCGA-TM-A84S-01	454	Alive	7.41596
TCGA-DU-6407-02	2875	Dead	7.42447
TCGA-HT-A615-01	515	Alive	7.43089
TCGA-FG-7638-01	686	Alive	7.43142
TCGA-P5-A72Z-01	354	Alive	7.43676
TCGA-VM-A8CE-01	1191	Alive	7.4533
TCGA-DB-A4XF-01	1021	Alive	7.45384
TCGA-R8-A6ML-01	2860	Alive	7.45659
TCGA-TQ-A7RS-01	0	Alive	7.46144
TCGA-TM-A84G-01	1236	Alive	7.46817
TCGA-HT-7620-01	434	Alive	7.47009
TCGA-P5-A72U-01	7	Alive	7.47163
TCGA-QH-A65Z-01	427	Alive	7.47271
TCGA-S9-A7QY-01	863	Alive	7.4743
TCGA-S9-A6U2-01	908	Alive	7.47532
TCGA-DU-6397-01	1401	Dead	7.47633
TCGA-FG-A60K-01	542	Alive	7.4769
TCGA-TQ-A7RM-01	1116	Alive	7.4837
TCGA-S9-A6TU-01	2650	Alive	7.49098
TCGA-DB-5274-01	2289	Alive	7.49131
TCGA-DH-A66F-01	523	Alive	7.49189
TCGA-FG-A4MT-01	1164	Alive	7.49277
TCGA-WH-A86K-01	405	Alive	7.49313
TCGA-DU-A6S2-01	777	Alive	7.49631
TCGA-VV-A829-01	1127	Alive	7.49791
TCGA-HT-7687-01	3	Alive	7.503
TCGA-E1-A7YU-01	23	Dead	7.50345
TCGA-TQ-A7RK-01	1341	Alive	7.50843
TCGA-HT-7684-01	184	Alive	7.51043
TCGA-VM-A8C9-01	1314	Alive	7.52078
TCGA-DB-A4XH-01	962	Alive	7.52413
TCGA-IK-8125-01	1301	Alive	7.52594
TCGA-DH-A7US-01	706	Alive	7.52759
TCGA-E1-5311-01	4084	Dead	7.53841
TCGA-DB-A64X-01	563	Alive	7.54257
TCGA-TQ-A7RK-02	1341	Alive	7.55118
TCGA-P5-A735-01	292	Alive	7.56669
TCGA-E1-5319-01	2907	Dead	7.56697
TCGA-DH-A7UV-01	566	Alive	7.56809
TCGA-S9-A7R1-01	5166	Dead	7.57004
TCGA-S9-A6TY-01	1076	Alive	7.57089
TCGA-HT-7681-01	1359	Alive	7.57118
TCGA-DH-5141-01	968	Alive	7.57399
TCGA-TM-A7CF-02	1989	Alive	7.57631
TCGA-P5-A5EZ-01	70	Alive	7.57686
TCGA-FG-5964-01	1588	Alive	7.57826
TCGA-DU-A5TY-01	1033	Dead	7.58024
TCGA-TM-A84F-01	1796	Alive	7.58051
TCGA-DB-A4XE-01	1139	Alive	7.58307
TCGA-DU-7294-01	2869	Alive	7.58698
TCGA-DB-A75O-01	935	Alive	7.5889
TCGA-TM-A84I-01	854	Alive	7.58998
TCGA-QH-A65R-01	461	Alive	7.5907
TCGA-HT-7608-01	671	Alive	7.59925
TCGA-S9-A6WP-01	567	Alive	7.60263
TCGA-P5-A781-01	134	Alive	7.61086
TCGA-FG-8189-01	685	Alive	7.61658
TCGA-TM-A84L-01	1242	Dead	7.62163
TCGA-KT-A74X-01	438	Alive	7.62499
TCGA-P5-A731-01	274	Alive	7.6266
TCGA-DU-A76R-01	648	Dead	7.62688
TCGA-P5-A730-01	333	Alive	7.62812
TCGA-HT-A614-01	82	Alive	7.63301
TCGA-FG-5962-01	1453	Alive	7.63466
TCGA-RY-A83X-01	939	Alive	7.64302
TCGA-E1-A7Z3-01	2235	Dead	7.64557
TCGA-TQ-A7RH-01	486	Alive	7.6479
TCGA-RY-A847-01	933	Alive	7.64815
TCGA-HT-7477-01	738	Alive	7.64827
TCGA-HT-8010-01	50	Alive	7.64865
TCGA-DB-A64V-01	889	Alive	7.64997
TCGA-DU-A7T6-01	547	Dead	7.65095
TCGA-DH-A7UT-01	531	Dead	7.65139
TCGA-TQ-A7RV-01	1868	Alive	7.65269
TCGA-FG-A6IZ-01	457	Alive	7.65851
TCGA-FG-A70Y-01	868	Alive	7.65917
TCGA-S9-A6WQ-01	428	Alive	7.66029
TCGA-P5-A77X-01	105	Alive	7.67321
TCGA-FG-8185-01	433	Alive	7.67638
TCGA-S9-A7R4-01	914	Alive	7.67718
TCGA-S9-A7R7-01	3000	Alive	7.67748
TCGA-HT-8113-01	900	Alive	7.67811
TCGA-FG-A6J3-01	677	Alive	7.67834
TCGA-S9-A6WD-01	2289	Alive	7.67843
TCGA-TQ-A7RR-01	787	Alive	7.67884
TCGA-E1-A7YL-01	492	Dead	7.68073
TCGA-DU-A76O-01	522	Alive	7.68204
TCGA-DB-A4XC-01	1421	Alive	7.6853
TCGA-DB-5280-01	1112	Alive	7.68739
TCGA-HT-7677-01	494	Alive	7.68813
TCGA-DU-6401-01	2660	Dead	7.69242
TCGA-E1-A7YM-01	648	Dead	7.69285
TCGA-RY-A840-01	854	Alive	7.69678
TCGA-S9-A6WO-01	566	Alive	7.70075
TCGA-P5-A72X-01	403	Alive	7.70769
TCGA-QH-A65V-01	384	Alive	7.71162
TCGA-DU-7018-01	933	Dead	7.71383
TCGA-CS-6670-01	1426	Alive	7.72184
TCGA-P5-A5EX-01	243	Alive	7.72692
TCGA-HW-A5KL-01	878	Alive	7.72714
TCGA-S9-A89V-01	569	Alive	7.74403
TCGA-HW-7495-01	1078	Alive	7.74932
TCGA-S9-A6WG-01	2602	Alive	7.75027
TCGA-S9-A7J3-01	629	Alive	7.75037
TCGA-DU-6542-01	73	Alive	7.75121
TCGA-E1-A7YK-01	378	Dead	7.75271
TCGA-FG-7637-01	1219	Alive	7.7528
TCGA-QH-A6CZ-01	279	Alive	7.75694
TCGA-TQ-A7RI-01	62	Alive	7.76211
TCGA-CS-6666-01	1428	Alive	7.76677
TCGA-TQ-A7RN-01	1026	Alive	7.7671
TCGA-DU-6396-01	2286	Dead	7.769
TCGA-TM-A84B-01	758	Dead	7.76944
TCGA-DU-A7TG-01	1351	Dead	7.77341
TCGA-QH-A6CU-01	451	Alive	7.7775
TCGA-DU-5870-01	5546	Alive	7.78345
TCGA-DU-6397-02	1401	Dead	7.7852
TCGA-DB-A4XG-01	2219	Alive	7.78573
TCGA-HT-A74O-01	3	Alive	7.78636
TCGA-DU-6394-01	682	Dead	7.78677
TCGA-HT-7875-01	10	Alive	7.78866
TCGA-DU-5871-01	576	Alive	7.79412
TCGA-HT-A616-01	55	Alive	7.79456
TCGA-DU-6392-01	6423	Alive	7.79648
TCGA-S9-A7QW-01	458	Alive	7.80129
TCGA-DU-A5TW-01	760	Alive	7.80803
TCGA-QH-A65S-01	77	Alive	7.8091
TCGA-DU-7300-01	1886	Dead	7.8148
TCGA-HW-8321-01	1294	Alive	7.81628
TCGA-DB-A64U-01	846	Alive	7.81774
TCGA-E1-5303-01	2052	Dead	7.82133
TCGA-QH-A6X8-01	509	Alive	7.82291
TCGA-DU-8164-01	651	Alive	7.8247
TCGA-E1-A7YY-01	4445	Dead	7.83299
TCGA-HT-7855-01	585	Alive	7.83552
TCGA-DH-A7UR-01	1650	Alive	7.83701
TCGA-TQ-A7RF-01	650	Alive	7.83877
TCGA-CS-6668-01	1519	Alive	7.84018
TCGA-TM-A84R-01	566	Alive	7.84026
TCGA-HW-7491-01	2078	Alive	7.84465
TCGA-HT-A619-01	651	Alive	7.85081
TCGA-E1-A7YQ-01	1578	Dead	7.85294
TCGA-DU-A5TR-01	908	Alive	7.85428
TCGA-HT-8109-01	169	Alive	7.8552
TCGA-HT-7606-01	526	Alive	7.85891
TCGA-FG-7636-01	544	Alive	7.85996
TCGA-P5-A5F4-01	231	Alive	7.85997
TCGA-VM-A8CF-01	609	Alive	7.86134
TCGA-TQ-A7RW-01	821	Dead	7.87003
TCGA-CS-5394-01	8	Alive	7.87069
TCGA-DB-A4XB-01	919	Alive	7.87563
TCGA-DU-5872-02	532	Alive	7.87619
TCGA-TQ-A8XE-01	954	Dead	7.87997
TCGA-VM-A8CH-01	714	Alive	7.88624
TCGA-DU-7014-01	3571	Dead	7.89289
TCGA-HW-7489-01	1262	Dead	7.89382
TCGA-DB-A75P-01	492	Alive	7.89481
TCGA-P5-A736-01	230	Alive	7.89492
TCGA-DH-A66D-01	846	Alive	7.8985
TCGA-E1-A7Z4-01	4412	Dead	7.90025
TCGA-P5-A5F1-01	179	Alive	7.90963
TCGA-DU-8165-01	582	Alive	7.91191
TCGA-WY-A85A-01	1320	Alive	7.91232
TCGA-F6-A8O3-01	7	Alive	7.91608
TCGA-DU-8167-01	471	Alive	7.91989
TCGA-QH-A6CY-01	408	Alive	7.92193
TCGA-HT-8019-01	1004	Alive	7.92246
TCGA-R8-A6MK-01	2702	Alive	7.92413
TCGA-DB-A4XD-01	1210	Alive	7.92473
TCGA-CS-4941-01	234	Dead	7.9319
TCGA-VV-A86M-01	487	Alive	7.93335
TCGA-HT-7856-01	1189	Alive	7.93623
TCGA-DB-A64R-01	955	Alive	7.93901
TCGA-DU-7013-01	269	Dead	7.94718
TCGA-HT-7858-01	1540	Alive	7.95571
TCGA-HT-8018-01	1152	Dead	7.95588
TCGA-HT-A61A-01	194	Alive	7.95623
TCGA-DU-7010-01	456	Dead	7.95757
TCGA-CS-5393-01	1222	Alive	7.95827
TCGA-S9-A7IQ-01	1099	Alive	7.95972
TCGA-DB-A64O-01	775	Dead	7.96095
TCGA-FG-A713-01	622	Alive	7.96431
TCGA-HT-8558-01	418	Alive	7.96592
TCGA-TQ-A8XE-02	954	Dead	7.96613
TCGA-P5-A5F2-01	242	Alive	7.96944
TCGA-HT-A61B-01	533	Alive	7.97025
TCGA-DH-5140-01	607	Dead	7.97614
TCGA-DU-A7TC-01	1137	Alive	7.97698
TCGA-QH-A6CW-01	414	Alive	7.97739
TCGA-DU-6399-01	2000	Dead	7.97806
TCGA-TM-A84T-01	724	Alive	7.97933
TCGA-P5-A5ET-01	0	Alive	7.98334
TCGA-DB-5275-01	1458	Alive	7.98666
TCGA-DB-A64S-01	835	Alive	7.99017
TCGA-QH-A86X-01	337	Alive	7.99108
TCGA-E1-5302-01	1525	Dead	7.99511
TCGA-E1-A7YH-01	2835	Dead	8.00103
TCGA-HT-8111-01	7	Alive	8.00347
TCGA-HT-8564-01	478	Alive	8.00789
TCGA-FG-A4MT-02	1164	Alive	8.00959
TCGA-TM-A7CA-01	1058	Alive	8.0171
TCGA-S9-A6WN-01	805	Alive	8.02036
TCGA-FG-A60J-01	449	Alive	8.02097
TCGA-HT-7476-01	199	Alive	8.0213
TCGA-P5-A5EV-01	7	Alive	8.02131
TCGA-DU-8162-01	444	Dead	8.02155
TCGA-E1-5305-01	2433	Dead	8.02964
TCGA-WY-A85E-01	633	Alive	8.02988
TCGA-S9-A6U1-01	785	Alive	8.03317
TCGA-CS-6186-01	538	Dead	8.03353
TCGA-P5-A72W-01	317	Alive	8.03669
TCGA-S9-A7QX-01	564	Alive	8.03846
TCGA-S9-A7IZ-01	608	Alive	8.03891
TCGA-HT-A74J-01	320	Alive	8.04003
TCGA-S9-A6U9-01	2918	Alive	8.04387
TCGA-HT-8012-01	286	Alive	8.04502
TCGA-P5-A5EY-01	72	Alive	8.04517
TCGA-S9-A7IY-01	715	Alive	8.04639
TCGA-HT-7480-01	2287	Alive	8.04702
TCGA-DU-A5TU-01	796	Alive	8.04746
TCGA-HT-A5RB-01	3	Alive	8.04891
TCGA-HW-7486-01	1721	Alive	8.05437
TCGA-E1-5318-01	2379	Dead	8.05564
TCGA-TQ-A7RV-02	1868	Alive	8.05693
TCGA-QH-A6X9-01	58	Alive	8.06424
TCGA-DU-A7TI-01	1183	Dead	8.06509
TCGA-IK-7675-01	578	Dead	8.0653
TCGA-WY-A85C-01	1426	Alive	8.06777
TCGA-CS-6667-01	1469	Alive	8.0684
TCGA-FG-A60L-01	655	Alive	8.07001
TCGA-S9-A6WI-01	2585	Alive	8.07117
TCGA-P5-A733-01	414	Alive	8.07207
TCGA-HT-7467-01	3	Alive	8.07476
TCGA-FG-A4MW-01	559	Dead	8.07561
TCGA-DU-6404-02	4068	Dead	8.07934
TCGA-DH-A66G-01	523	Alive	8.08019
TCGA-CS-4943-01	1106	Dead	8.08213
TCGA-DU-A7TA-01	2565	Alive	8.08236
TCGA-DU-A7T8-01	4229	Dead	8.08361
TCGA-FG-5963-01	775	Dead	8.08793
TCGA-CS-6290-01	1137	Dead	8.08865
TCGA-HW-8320-01	1217	Alive	8.09086
TCGA-DB-5270-01	3733	Alive	8.0947
TCGA-FG-8188-01	455	Alive	8.09762
TCGA-DU-6393-01	1585	Dead	8.09765
TCGA-EZ-7264-01	1201	Alive	8.09767
TCGA-QH-A6CV-01	442	Alive	8.09821
TCGA-DU-6400-01	37	Dead	8.10005
TCGA-P5-A780-01	72	Alive	8.10053
TCGA-W9-A837-01	1553	Alive	8.10086
TCGA-DU-6403-01	354	Dead	8.10224
TCGA-HT-7479-01	1227	Alive	8.10467
TCGA-QH-A6X4-01	442	Alive	8.10508
TCGA-DH-A66B-01	1279	Alive	8.10613
TCGA-DU-5874-01	461	Alive	8.10722
TCGA-DH-A7UU-01	417	Alive	8.11064
TCGA-HT-7474-01	114	Alive	8.11165
TCGA-S9-A7R2-01	316	Dead	8.11242
TCGA-RY-A83Z-01	301	Alive	8.11401
TCGA-HT-A618-01	512	Alive	8.1197
TCGA-E1-A7YW-01	1120	Dead	8.12393
TCGA-VM-A8C8-01	1397	Alive	8.12594
TCGA-QH-A870-01	395	Alive	8.12688
TCGA-E1-5307-01	1762	Dead	8.12779
TCGA-DU-5849-01	443	Alive	8.12829
TCGA-CS-6669-01	1494	Alive	8.12932
TCGA-HW-8322-01	758	Alive	8.131
TCGA-FG-A711-01	1481	Dead	8.13148
TCGA-FG-8186-01	487	Alive	8.13235
TCGA-DU-7298-01	576	Dead	8.13338
TCGA-HW-7487-01	1382	Alive	8.137
TCGA-HT-7686-01	1300	Alive	8.13709
TCGA-DU-6408-01	3470	Dead	8.14083
TCGA-HT-8563-01	860	Alive	8.14509
TCGA-DU-7007-01	1915	Dead	8.15343
TCGA-TQ-A7RJ-01	1229	Alive	8.15661
TCGA-DU-8168-01	431	Alive	8.17247
TCGA-QH-A6CS-01	588	Alive	8.17274
TCGA-TM-A84Q-01	772	Alive	8.17286
TCGA-S9-A6U8-01	2988	Dead	8.17317
TCGA-R8-A6MO-01	993	Alive	8.1748
TCGA-DU-7309-01	84	Alive	8.17549
TCGA-TM-A84H-01	926	Alive	8.18147
TCGA-FG-6692-01	561	Dead	8.18572
TCGA-DU-7304-02	709	Dead	8.19012
TCGA-FG-6688-01	571	Alive	8.19116
TCGA-HT-7605-01	139	Alive	8.19488
TCGA-HT-7879-01	112	Alive	8.19938
TCGA-HT-A74H-01	74	Alive	8.20423
TCGA-HT-A5R5-01	4	Alive	8.20785
TCGA-DB-A4X9-01	1412	Alive	8.2107
TCGA-TM-A84J-01	735	Alive	8.21755
TCGA-DU-A6S7-01	638	Alive	8.21779
TCGA-HW-7490-01	1387	Alive	8.21844
TCGA-DH-5144-01	748	Alive	8.23036
TCGA-WY-A85D-01	1147	Alive	8.2325
TCGA-P5-A5F6-01	39	Alive	8.23446
TCGA-DU-5855-01	207	Alive	8.23646
TCGA-HT-7485-01	122	Alive	8.24036
TCGA-HT-7695-01	442	Alive	8.24143
TCGA-S9-A6TV-01	571	Alive	8.24153
TCGA-RY-A845-01	596	Alive	8.24214
TCGA-DB-A75M-01	544	Alive	8.24226
TCGA-FG-8182-01	416	Alive	8.2449
TCGA-HT-7676-01	5	Alive	8.24576
TCGA-HT-7611-01	1752	Alive	8.2481
TCGA-HT-7694-01	210	Alive	8.24836
TCGA-DU-5853-01	407	Alive	8.24903
TCGA-DU-7302-01	1834	Alive	8.24921
TCGA-DH-5143-01	1401	Alive	8.25081
TCGA-HT-A5RC-01	162	Dead	8.25523
TCGA-FG-5965-02	1120	Dead	8.25704
TCGA-TM-A7C4-01	1470	Alive	8.25794
TCGA-DU-7009-01	4695	Dead	8.25936
TCGA-DU-A5TP-01	1012	Alive	8.25989
TCGA-HT-A61C-01	537	Dead	8.26481
TCGA-HT-7857-01	7	Alive	8.26683
TCGA-FG-A4MU-01	326	Alive	8.26934
TCGA-FG-6690-01	1294	Alive	8.27373
TCGA-WY-A85B-01	1393	Alive	8.2796
TCGA-DB-A64Q-01	182	Alive	8.28797
TCGA-DB-5273-01	2493	Alive	8.2882
TCGA-DU-6395-01	1491	Dead	8.29027
TCGA-HT-7881-01	1079	Alive	8.29554
TCGA-DU-5872-01	532	Alive	8.29768
TCGA-HT-7481-01	2918	Alive	8.3013
TCGA-DU-7008-01	4752	Alive	8.31944
TCGA-WY-A859-01	1213	Alive	8.3196
TCGA-HT-7877-01	4	Alive	8.32508
TCGA-HT-7691-01	3	Alive	8.32584
TCGA-HT-A74L-01	336	Alive	8.32742
TCGA-S9-A6U6-01	1069	Alive	8.32788
TCGA-S9-A6WM-01	604	Alive	8.3333
TCGA-QH-A6XA-01	502	Alive	8.33812
TCGA-HT-7873-01	718	Alive	8.33971
TCGA-HT-7469-01	351	Dead	8.34069
TCGA-HT-A4DS-01	7	Alive	8.34632
TCGA-HT-7475-01	530	Alive	8.3581
TCGA-DU-8163-01	629	Alive	8.36472
TCGA-DB-5277-01	1547	Dead	8.36557
TCGA-HT-7603-01	705	Alive	8.37111
TCGA-DU-A5TT-01	743	Alive	8.37115
TCGA-FG-6691-01	1257	Alive	8.37148
TCGA-DU-7306-01	1277	Alive	8.37189
TCGA-DB-A75L-01	342	Alive	8.37365
TCGA-DU-7019-01	800	Alive	8.37383
TCGA-HT-8108-01	76	Alive	8.37489
TCGA-HT-7902-01	956	Alive	8.37717
TCGA-HT-7880-01	162	Alive	8.38101
TCGA-HT-7874-01	1130	Alive	8.38847
TCGA-HT-7604-01	3725	Alive	8.38992
TCGA-E1-5322-01	3978	Dead	8.39388
TCGA-QH-A6XC-01	508	Alive	8.39839
TCGA-HT-7607-01	96	Dead	8.40344
TCGA-HT-7693-01	533	Alive	8.40675
TCGA-HT-7483-01	5255	Alive	8.41567
TCGA-FG-6689-01	454	Alive	8.427
TCGA-E1-A7YE-01	886	Dead	8.43003
TCGA-E1-A7YS-01	466	Dead	8.43254
TCGA-HT-8107-01	14	Alive	8.438
TCGA-DU-5854-01	257	Alive	8.43886
TCGA-FG-7643-01	611	Alive	8.44132
TCGA-HT-7602-01	908	Alive	8.44725
TCGA-FG-8187-01	611	Alive	8.44782
TCGA-E1-A7YN-01	727	Dead	8.45057
TCGA-HT-7860-01	15	Alive	8.45114
TCGA-DU-8166-01	516	Alive	8.45604
TCGA-DH-5142-01	1943	Alive	8.45697
TCGA-DU-7011-01	3200	Dead	8.46022
TCGA-FG-8181-01	862	Alive	8.46069
TCGA-S9-A7J0-01	609	Alive	8.46413
TCGA-FG-A87Q-01	174	Alive	8.47077
TCGA-S9-A7R3-01	3013	Alive	8.4784
TCGA-DU-A76L-01	814	Dead	8.48052
TCGA-DU-5852-01	205	Dead	8.48166
TCGA-DB-5278-01	2772	Alive	8.48567
TCGA-DU-7299-01	1339	Dead	8.48696
TCGA-HT-7688-01	964	Alive	8.49253
TCGA-HT-8013-01	1933	Dead	8.49416
TCGA-HT-7482-01	3253	Alive	8.49733
TCGA-DU-7304-01	709	Dead	8.49997
TCGA-S9-A89Z-01	623	Alive	8.50046
TCGA-FN-7833-01	837	Alive	8.50452
TCGA-HT-7854-01	1201	Alive	8.50809
TCGA-CS-4944-01	1828	Alive	8.52093
TCGA-DU-6407-01	2875	Dead	8.52403
TCGA-E1-A7Z6-01	984	Dead	8.53101
TCGA-TQ-A7RP-01	914	Alive	8.53329
TCGA-HT-7882-01	113	Dead	8.5342
TCGA-HT-7689-01	455	Alive	8.54136
TCGA-HW-A5KM-01	630	Alive	8.54536
TCGA-RY-A843-01	63	Alive	8.56026
TCGA-DU-6404-01	4068	Dead	8.56205
TCGA-FG-A70Z-01	328	Alive	8.56399
TCGA-HT-7468-01	203	Alive	8.56848
TCGA-HT-7473-01	503	Alive	8.57968
TCGA-HT-7609-01	1399	Alive	8.58769
TCGA-QH-A6CX-01	372	Dead	8.59782
TCGA-HT-7690-01	3	Alive	8.5986
TCGA-HT-7478-01	194	Alive	8.59957
TCGA-S9-A7IS-01	241	Dead	8.60914
TCGA-HT-7601-01	153	Alive	8.61001
TCGA-F6-A8O4-01	6	Alive	8.61978
TCGA-HW-8319-01	1209	Dead	8.62146
TCGA-DU-A7TD-01	228	Dead	8.6222
TCGA-HT-A617-01	491	Alive	8.6402
TCGA-FG-8191-01	992	Alive	8.64464
TCGA-DU-7292-01	242	Dead	8.64648
TCGA-S9-A6U0-01	742	Dead	8.65082
TCGA-HT-7884-01	343	Alive	8.66346
TCGA-HT-7680-01	23	Alive	8.66755
TCGA-HT-8105-01	190	Alive	8.68232
TCGA-E1-A7Z2-01	398	Dead	8.69502
TCGA-DB-5279-01	1354	Alive	8.69555
TCGA-DU-7015-01	2761	Alive	8.6983
TCGA-FG-5963-02	775	Dead	8.70112
TCGA-HW-A5KK-01	388	Dead	8.70389
TCGA-HT-7470-01	1220	Dead	8.70623
TCGA-S9-A7IX-01	819	Dead	8.7072
TCGA-CS-4938-01	3574	Alive	8.70825
TCGA-S9-A6UA-01	178	Dead	8.71239
TCGA-DB-5281-01	2381	Alive	8.71583
TCGA-HW-7493-01	2107	Alive	8.71643
TCGA-CS-6188-01	814	Dead	8.75057
TCGA-E1-A7YI-01	111	Dead	8.75299
TCGA-FG-7634-01	467	Alive	8.75711
TCGA-DU-8161-01	722	Dead	8.77137
TCGA-S9-A6TZ-01	1120	Alive	8.77183
TCGA-QH-A6X3-01	313	Alive	8.77512
TCGA-HT-7610-01	1706	Alive	8.79579
TCGA-HT-8114-01	1040	Alive	8.82272
TCGA-HT-A5RA-01	832	Alive	8.82671
TCGA-HT-8011-01	494	Alive	8.91479
TCGA-HT-8110-01	419	Alive	8.91886
TCGA-CS-5397-01	194	Dead	8.92026
TCGA-DU-7301-01	788	Dead	8.93547
TCGA-TM-A84C-01	492	Dead	8.95314
TCGA-CS-4942-01	1335	Dead	8.9581
TCGA-DU-A76K-01	347	Dead	8.97527
TCGA-E1-A7YJ-01	592	Dead	9.01362
TCGA-E1-5304-01	1251	Dead	9.02449
TCGA-P5-A5EW-01	204	Alive	9.03213
TCGA-DU-A7TJ-01	17	Alive	9.05031
TCGA-HT-8104-01	372	Alive	9.07748
TCGA-DU-7006-01	349	Dead	9.10745
TCGA-KT-A7W1-01	438	Alive	9.14214
TCGA-DU-5847-01	548	Alive	9.14835
TCGA-HT-7472-01	1	Alive	9.14902
TCGA-DU-6406-01	512	Dead	9.16328
TCGA-CS-5395-01	639	Dead	9.18116
TCGA-DU-6402-01	214	Dead	9.18455
TCGA-DU-7290-01	315	Dead	9.20422
TCGA-P5-A5EU-01	0	Alive	9.22126
TCGA-FG-A87N-01	567	Alive	9.24248
TCGA-DU-6405-01	605	Dead	9.25097
TCGA-VM-A8CD-01	240	Dead	9.38448
TCGA-FG-5965-01	1120	Dead	9.48416
TCGA-DU-7012-01	199	Dead	9.53148
TCGA-DU-8158-01	155	Dead	9.57958
