# Supplementary material for: Development and validation of cuproptosis-associated prognostic signatures in WHO 2/3 glioma
Source: Front Oncol. 2022 Aug 18;12:967159. doi: 10.3389/fonc.2022.967159 (PMC9434124; doi:10.3389/fonc.2022.967159)
Supplement: Supplementary file 1 [file DataSheet_1.zip › Datas/Supplementary materials for Figure 2H(1).xlsx]

## Sheet: Sheet1
	Scorerisk	Status	Grade	Gender	Age	IDH	Codeletion
TCGA-FG-A4MX-01	Low	Alive	Grade II	MALE	>45	Mutant	Non-codel
TCGA-TM-A7C5-01	Low	Alive	Grade II	MALE	≤45	Mutant	Codel
TCGA-VW-A8FI-01	Low	Dead	Grade III	MALE	>45	Wildtype	Non-codel
TCGA-HT-A4DV-01	Low	Alive	Grade III	FEMALE	>45	Mutant	Codel
TCGA-S9-A6WH-01	Low	Alive	Grade II	FEMALE	>45	Mutant	Codel
TCGA-P5-A5F0-01	Low	Alive	Grade II	MALE	≤45	Mutant	Codel
TCGA-S9-A6WE-01	Low	Alive	Grade II	MALE	≤45	Mutant	Codel
TCGA-HW-A5KJ-01	Low	Dead	Grade III	MALE	>45	Mutant	Codel
TCGA-DU-A6S3-01	Low	Alive	Grade II	MALE	>45	Mutant	Codel
TCGA-QH-A65X-01	Low	Alive	Grade III	FEMALE	≤45	Mutant	Codel
TCGA-TM-A84O-01	Low	Dead	Grade III	FEMALE	>45	Mutant	Codel
TCGA-VM-A8CB-01	Low	Alive	Grade III	MALE	≤45	Mutant	Codel
TCGA-S9-A7QZ-01	Low	Alive	Grade II	MALE	≤45	Mutant	Codel
TCGA-S9-A6UB-01	Low	Alive	Grade II	MALE	>45	Mutant	Codel
TCGA-FG-A6J1-01	Low	Alive	Grade II	FEMALE	≤45	Mutant	Codel
TCGA-DB-A64L-01	Low	Alive	Grade II	FEMALE	>45	Mutant	Codel
TCGA-CS-5390-01	Low	Alive	Grade II	FEMALE	>45	Mutant	Codel
TCGA-DH-A669-01	Low	Dead	Grade III	MALE	>45	Mutant	Codel
TCGA-DU-A6S6-01	Low	Alive	Grade II	FEMALE	≤45	Mutant	Codel
TCGA-FG-A4MY-01	Low	Alive	Grade II	FEMALE	≤45	Mutant	Non-codel
TCGA-S9-A7R8-01	Low	Dead	Grade III	FEMALE	≤45	Mutant	Non-codel
TCGA-DU-A5TS-01	Low	Alive	Grade II	MALE	≤45	Mutant	Non-codel
TCGA-S9-A6WL-01	Low	Alive	Grade III	MALE	>45	Mutant	Codel
TCGA-QH-A6X5-01	Low	Alive	Grade II	FEMALE	>45	Mutant	Codel
TCGA-DU-A7TB-01	Low	Alive	Grade II	MALE	>45	Wildtype	Non-codel
TCGA-TM-A84M-01	Low	Alive	Grade III	MALE	≤45	Mutant	Codel
TCGA-HT-7692-01	Low	Alive	Grade II	MALE	≤45	Mutant	Codel
TCGA-S9-A6TW-01	Low	Alive	Grade III	MALE	≤45	Mutant	Codel
TCGA-HT-8015-01	Low	Alive	Grade II	MALE	≤45	Wildtype	Non-codel
TCGA-DU-A6S8-01	Low	Alive	Grade III	FEMALE	>45	Mutant	Codel
TCGA-S9-A7J1-01	Low	Alive	Grade II	MALE	≤45	Mutant	Codel
TCGA-VW-A7QS-01	Low	Alive	Grade III	FEMALE	≤45	Mutant	Codel
TCGA-S9-A6TS-01	Low	Dead	Grade III	FEMALE	>45	Mutant	Non-codel
TCGA-DB-A75K-01	Low	Alive	Grade III	FEMALE	>45	Mutant	Codel
TCGA-S9-A6U5-01	Low	Alive	Grade II	MALE	≤45	Mutant	Codel
TCGA-FG-7641-01	Low	Alive	Grade II	MALE	≤45	Mutant	Codel
TCGA-HT-A5R9-01	Low	Alive	Grade III	FEMALE	>45	Mutant	Codel
TCGA-DB-A4XA-01	Low	Alive	Grade II	MALE	≤45	Mutant	Codel
TCGA-CS-5396-01	Low	Alive	Grade III	FEMALE	>45	Mutant	Codel
TCGA-TM-A7C3-01	Low	Dead	Grade III	FEMALE	≤45	Wildtype	Non-codel
TCGA-HT-7616-01	Low	Dead	Grade III	MALE	>45	Mutant	Codel
TCGA-S9-A6TX-01	Low	Alive	Grade III	MALE	>45	Mutant	Codel
TCGA-DB-A64W-01	Low	Dead	Grade III	FEMALE	>45	Mutant	Codel
TCGA-E1-A7YV-01	Low	Dead	Grade III	FEMALE	≤45	Mutant	Non-codel
TCGA-WY-A858-01	Low	Alive	Grade III	FEMALE	≤45	Mutant	Non-codel
TCGA-TM-A7CF-01	Low	Alive	Grade II	FEMALE	≤45	Mutant	Non-codel
TCGA-R8-A73M-01	Low	Alive	Grade II	FEMALE	>45	Mutant	Codel
TCGA-DU-6410-01	Low	Alive	Grade III	MALE	>45	Mutant	Codel
TCGA-FG-A710-01	Low	Alive	Grade II	FEMALE	>45	Mutant	Codel
TCGA-S9-A7J2-01	Low	Alive	Grade III	MALE	≤45	Mutant	Codel
TCGA-DB-A64P-01	Low	Alive	Grade III	MALE	≤45	Mutant	Codel
TCGA-VM-A8CA-01	Low	Alive	Grade II	MALE	>45	Mutant	Non-codel
TCGA-HT-7471-01	Low	Alive	Grade III	FEMALE	≤45	Mutant	Codel
TCGA-HT-A5R7-01	Low	Alive	Grade III	FEMALE	≤45	Mutant	Non-codel
TCGA-E1-A7YO-01	Low	Dead	Grade III	MALE	≤45	Mutant	Codel
TCGA-TM-A84S-01	Low	Alive	Grade III	MALE	≤45	Mutant	Codel
TCGA-HT-A615-01	Low	Alive	Grade II	FEMALE	≤45	Mutant	Codel
TCGA-FG-7638-01	Low	Alive	Grade III	FEMALE	≤45	Mutant	Codel
TCGA-P5-A72Z-01	Low	Alive	Grade III	FEMALE	>45	Mutant	Codel
TCGA-VM-A8CE-01	Low	Alive	Grade II	MALE	≤45	Mutant	Codel
TCGA-DB-A4XF-01	Low	Alive	Grade III	FEMALE	≤45	Mutant	Non-codel
TCGA-R8-A6ML-01	Low	Alive	Grade III	MALE	>45	Mutant	Codel
TCGA-TM-A84G-01	Low	Alive	Grade III	FEMALE	>45	Mutant	Codel
TCGA-HT-7620-01	Low	Alive	Grade III	MALE	≤45	Mutant	Codel
TCGA-P5-A72U-01	Low	Alive	Grade III	FEMALE	>45	Wildtype	Non-codel
TCGA-QH-A65Z-01	Low	Alive	Grade II	MALE	>45	Mutant	Codel
TCGA-S9-A7QY-01	Low	Alive	Grade II	FEMALE	≤45	Mutant	Codel
TCGA-S9-A6U2-01	Low	Alive	Grade II	FEMALE	>45	Mutant	Codel
TCGA-DU-6397-01	Low	Dead	Grade III	MALE	≤45	Mutant	Codel
TCGA-FG-A60K-01	Low	Alive	Grade II	FEMALE	≤45	Mutant	Codel
TCGA-S9-A6TU-01	Low	Alive	Grade II	MALE	≤45	Mutant	Non-codel
TCGA-DB-5274-01	Low	Alive	Grade III	FEMALE	≤45	Mutant	Codel
TCGA-DH-A66F-01	Low	Alive	Grade II	MALE	>45	Mutant	Codel
TCGA-FG-A4MT-01	Low	Alive	Grade II	FEMALE	≤45	Mutant	Non-codel
TCGA-WH-A86K-01	Low	Alive	Grade II	MALE	>45	Mutant	Non-codel
TCGA-DU-A6S2-01	Low	Alive	Grade II	FEMALE	≤45	Mutant	Codel
TCGA-VV-A829-01	Low	Alive	Grade III	MALE	≤45	Mutant	Codel
TCGA-HT-7687-01	Low	Alive	Grade III	MALE	>45	Mutant	Codel
TCGA-HT-7684-01	Low	Alive	Grade III	MALE	>45	Mutant	Non-codel
TCGA-VM-A8C9-01	Low	Alive	Grade II	FEMALE	≤45	Wildtype	Non-codel
TCGA-DB-A4XH-01	Low	Alive	Grade II	FEMALE	>45	Mutant	Codel
TCGA-IK-8125-01	Low	Alive	Grade III	MALE	>45	Mutant	Codel
TCGA-DH-A7US-01	Low	Alive	Grade II	MALE	>45	Mutant	Codel
TCGA-E1-5311-01	Low	Dead	Grade III	MALE	≤45	Mutant	Codel
TCGA-DB-A64X-01	Low	Alive	Grade III	FEMALE	>45	Mutant	Non-codel
TCGA-E1-5319-01	Low	Dead	Grade II	FEMALE	>45	Mutant	Codel
TCGA-DH-A7UV-01	Low	Alive	Grade III	MALE	>45	Mutant	Non-codel
TCGA-S9-A7R1-01	Low	Dead	Grade II	MALE	≤45	Mutant	Codel
TCGA-S9-A6TY-01	Low	Alive	Grade II	MALE	>45	Mutant	Codel
TCGA-HT-7681-01	Low	Alive	Grade II	FEMALE	≤45	Mutant	Codel
TCGA-DH-5141-01	Low	Alive	Grade III	MALE	≤45	Mutant	Codel
TCGA-P5-A5EZ-01	Low	Alive	Grade III	MALE	≤45	Mutant	Non-codel
TCGA-FG-5964-01	Low	Alive	Grade II	MALE	>45	Mutant	Codel
TCGA-DU-A5TY-01	Low	Dead	Grade III	FEMALE	>45	Wildtype	Non-codel
TCGA-TM-A84F-01	Low	Alive	Grade III	MALE	>45	Mutant	Non-codel
TCGA-DB-A4XE-01	Low	Alive	Grade III	FEMALE	≤45	Mutant	Non-codel
TCGA-DU-7294-01	Low	Alive	Grade II	FEMALE	>45	Mutant	Codel
TCGA-DB-A75O-01	Low	Alive	Grade III	MALE	≤45	Mutant	Non-codel
TCGA-TM-A84I-01	Low	Alive	Grade III	MALE	≤45	Mutant	Non-codel
TCGA-QH-A65R-01	Low	Alive	Grade III	FEMALE	≤45	Mutant	Codel
TCGA-HT-7608-01	Low	Alive	Grade II	MALE	>45	Mutant	Codel
TCGA-S9-A6WP-01	Low	Alive	Grade III	MALE	≤45	Mutant	Codel
TCGA-FG-8189-01	Low	Alive	Grade II	FEMALE	≤45	Mutant	Non-codel
TCGA-TM-A84L-01	Low	Dead	Grade II	MALE	≤45	Mutant	Non-codel
TCGA-KT-A74X-01	Low	Alive	Grade III	MALE	≤45	Mutant	Codel
TCGA-P5-A731-01	Low	Alive	Grade II	FEMALE	>45	Mutant	Non-codel
TCGA-DU-A76R-01	Low	Dead	Grade III	MALE	>45	Mutant	Codel
TCGA-P5-A730-01	Low	Alive	Grade III	MALE	≤45	Mutant	Codel
TCGA-HT-A614-01	Low	Alive	Grade II	MALE	>45	Mutant	Non-codel
TCGA-FG-5962-01	Low	Alive	Grade III	MALE	>45	Mutant	Codel
TCGA-HT-7477-01	Low	Alive	Grade III	MALE	>45	Mutant	Non-codel
TCGA-HT-8010-01	Low	Alive	Grade II	FEMALE	>45	Mutant	Codel
TCGA-DB-A64V-01	Low	Alive	Grade II	MALE	>45	Mutant	Codel
TCGA-DU-A7T6-01	Low	Dead	Grade III	FEMALE	>45	Mutant	Codel
TCGA-DH-A7UT-01	Low	Dead	Grade III	MALE	≤45	Mutant	Non-codel
TCGA-FG-A6IZ-01	Low	Alive	Grade II	MALE	>45	Mutant	Codel
TCGA-FG-A70Y-01	Low	Alive	Grade II	FEMALE	≤45	Mutant	Non-codel
TCGA-S9-A6WQ-01	Low	Alive	Grade II	FEMALE	>45	Mutant	Non-codel
TCGA-FG-8185-01	Low	Alive	Grade III	MALE	≤45	Mutant	Non-codel
TCGA-S9-A7R4-01	Low	Alive	Grade III	MALE	>45	Mutant	Non-codel
TCGA-S9-A7R7-01	Low	Alive	Grade II	MALE	≤45	Mutant	Non-codel
TCGA-HT-8113-01	Low	Alive	Grade II	FEMALE	>45	Mutant	Non-codel
TCGA-FG-A6J3-01	Low	Alive	Grade III	FEMALE	>45	Mutant	Non-codel
TCGA-S9-A6WD-01	Low	Alive	Grade III	MALE	>45	Mutant	Codel
TCGA-DU-A76O-01	Low	Alive	Grade II	MALE	≤45	Mutant	Non-codel
TCGA-DB-A4XC-01	Low	Alive	Grade II	MALE	≤45	Mutant	Non-codel
TCGA-DB-5280-01	Low	Alive	Grade II	MALE	≤45	Mutant	Non-codel
TCGA-HT-7677-01	Low	Alive	Grade III	MALE	>45	Mutant	Codel
TCGA-DU-6401-01	Low	Dead	Grade II	FEMALE	≤45	Mutant	Non-codel
TCGA-S9-A6WO-01	Low	Alive	Grade II	MALE	≤45	Mutant	Non-codel
TCGA-P5-A72X-01	Low	Alive	Grade III	MALE	≤45	Mutant	Non-codel
TCGA-QH-A65V-01	Low	Alive	Grade II	FEMALE	≤45	Mutant	Codel
TCGA-DU-7018-01	Low	Dead	Grade III	FEMALE	>45	Mutant	Codel
TCGA-CS-6670-01	Low	Alive	Grade III	MALE	≤45	Mutant	Codel
TCGA-P5-A5EX-01	Low	Alive	Grade III	FEMALE	≤45	Mutant	Codel
TCGA-HW-A5KL-01	Low	Alive	Grade II	FEMALE	≤45	Mutant	Non-codel
TCGA-S9-A89V-01	Low	Alive	Grade III	MALE	>45	Wildtype	Non-codel
TCGA-HW-7495-01	Low	Alive	Grade II	FEMALE	≤45	Mutant	Codel
TCGA-S9-A6WG-01	Low	Alive	Grade III	MALE	≤45	Mutant	Non-codel
TCGA-S9-A7J3-01	Low	Alive	Grade III	FEMALE	>45	Mutant	Codel
TCGA-DU-6542-01	Low	Alive	Grade III	MALE	≤45	Mutant	Non-codel
TCGA-FG-7637-01	Low	Alive	Grade II	MALE	>45	Mutant	Non-codel
TCGA-QH-A6CZ-01	Low	Alive	Grade II	MALE	≤45	Mutant	Codel
TCGA-CS-6666-01	Low	Alive	Grade III	MALE	≤45	Mutant	Non-codel
TCGA-DU-6396-01	Low	Dead	Grade III	FEMALE	≤45	Mutant	Non-codel
TCGA-TM-A84B-01	Low	Dead	Grade III	MALE	≤45	Wildtype	Non-codel
TCGA-DU-A7TG-01	Low	Dead	Grade II	MALE	≤45	Mutant	Non-codel
TCGA-QH-A6CU-01	Low	Alive	Grade III	FEMALE	>45	Mutant	Codel
TCGA-DU-5870-01	Low	Alive	Grade II	FEMALE	≤45	Mutant	Codel
TCGA-DB-A4XG-01	Low	Alive	Grade III	MALE	≤45	Mutant	Codel
TCGA-HT-A74O-01	Low	Alive	Grade III	MALE	≤45	Mutant	Non-codel
TCGA-DU-6394-01	Low	Dead	Grade III	MALE	>45	Mutant	Codel
TCGA-HT-7875-01	Low	Alive	Grade II	MALE	>45	Mutant	Codel
TCGA-DU-5871-01	Low	Alive	Grade II	FEMALE	≤45	Mutant	Non-codel
TCGA-HT-A616-01	Low	Alive	Grade II	FEMALE	≤45	Mutant	Non-codel
TCGA-DU-6392-01	Low	Alive	Grade III	FEMALE	≤45	Wildtype	Non-codel
TCGA-S9-A7QW-01	Low	Alive	Grade III	FEMALE	>45	Mutant	Non-codel
TCGA-DU-A5TW-01	Low	Alive	Grade III	FEMALE	≤45	Mutant	Non-codel
TCGA-QH-A65S-01	Low	Alive	Grade II	FEMALE	≤45	Mutant	Non-codel
TCGA-DU-7300-01	Low	Dead	Grade III	FEMALE	>45	Mutant	Codel
TCGA-HW-8321-01	Low	Alive	Grade III	MALE	≤45	Mutant	Non-codel
TCGA-DB-A64U-01	Low	Alive	Grade II	FEMALE	≤45	Mutant	Codel
TCGA-E1-5303-01	Low	Dead	Grade III	MALE	≤45	Mutant	Non-codel
TCGA-QH-A6X8-01	Low	Alive	Grade III	FEMALE	>45	Mutant	Codel
TCGA-DU-8164-01	Low	Alive	Grade II	MALE	>45	Mutant	Codel
TCGA-HT-7855-01	Low	Alive	Grade III	MALE	≤45	Mutant	Non-codel
TCGA-DH-A7UR-01	Low	Alive	Grade III	FEMALE	>45	Mutant	Codel
TCGA-CS-6668-01	Low	Alive	Grade II	FEMALE	>45	Mutant	Codel
TCGA-TM-A84R-01	Low	Alive	Grade II	MALE	>45	Mutant	Codel
TCGA-HW-7491-01	Low	Alive	Grade II	MALE	≤45	Mutant	Codel
TCGA-HT-A619-01	Low	Alive	Grade III	FEMALE	>45	Mutant	Codel
TCGA-DU-A5TR-01	Low	Alive	Grade II	MALE	>45	Mutant	Non-codel
TCGA-HT-8109-01	Low	Alive	Grade III	MALE	>45	Mutant	Codel
TCGA-HT-7606-01	Low	Alive	Grade II	FEMALE	≤45	Mutant	Non-codel
TCGA-FG-7636-01	Low	Alive	Grade III	MALE	>45	Mutant	Non-codel
TCGA-P5-A5F4-01	Low	Alive	Grade III	FEMALE	≤45	Mutant	Non-codel
TCGA-CS-5394-01	Low	Alive	Grade III	MALE	≤45	Mutant	Non-codel
TCGA-DB-A4XB-01	Low	Alive	Grade III	MALE	≤45	Mutant	Non-codel
TCGA-VM-A8CH-01	Low	Alive	Grade II	FEMALE	≤45	Mutant	Non-codel
TCGA-HW-7489-01	Low	Dead	Grade II	MALE	≤45	Mutant	Non-codel
TCGA-DB-A75P-01	Low	Alive	Grade II	FEMALE	≤45	Wildtype	Non-codel
TCGA-DH-A66D-01	Low	Alive	Grade III	FEMALE	≤45	Mutant	Non-codel
TCGA-P5-A5F1-01	Low	Alive	Grade II	MALE	≤45	Mutant	Non-codel
TCGA-DU-8165-01	Low	Alive	Grade III	FEMALE	>45	Wildtype	Non-codel
TCGA-F6-A8O3-01	Low	Alive	Grade II	MALE	≤45	Mutant	Codel
TCGA-DU-8167-01	Low	Alive	Grade II	FEMALE	>45	Mutant	Non-codel
TCGA-QH-A6CY-01	Low	Alive	Grade III	MALE	≤45	Mutant	Codel
TCGA-HT-8019-01	Low	Alive	Grade III	FEMALE	≤45	Wildtype	Non-codel
TCGA-R8-A6MK-01	Low	Alive	Grade II	MALE	≤45	Mutant	Codel
TCGA-DB-A4XD-01	Low	Alive	Grade III	MALE	≤45	Mutant	Non-codel
TCGA-CS-4941-01	Low	Dead	Grade III	MALE	>45	Wildtype	Non-codel
TCGA-VV-A86M-01	Low	Alive	Grade III	FEMALE	≤45	Mutant	Non-codel
TCGA-HT-7856-01	Low	Alive	Grade III	MALE	≤45	Mutant	Codel
TCGA-DB-A64R-01	Low	Alive	Grade II	FEMALE	≤45	Mutant	Codel
TCGA-DU-7013-01	Low	Dead	Grade III	MALE	>45	Wildtype	Non-codel
TCGA-HT-7858-01	Low	Alive	Grade II	MALE	≤45	Mutant	Non-codel
TCGA-HT-8018-01	Low	Dead	Grade II	FEMALE	≤45	Mutant	Non-codel
TCGA-HT-A61A-01	Low	Alive	Grade II	FEMALE	≤45	Mutant	Non-codel
TCGA-DU-7010-01	Low	Dead	Grade III	FEMALE	>45	Mutant	Non-codel
TCGA-CS-5393-01	Low	Alive	Grade III	MALE	≤45	Mutant	Non-codel
TCGA-S9-A7IQ-01	Low	Alive	Grade II	FEMALE	≤45	Mutant	Codel
TCGA-DB-A64O-01	Low	Dead	Grade II	MALE	>45	Wildtype	Non-codel
TCGA-FG-A713-01	Low	Alive	Grade II	FEMALE	>45	Mutant	Codel
TCGA-HT-8558-01	Low	Alive	Grade II	FEMALE	≤45	Wildtype	Non-codel
TCGA-P5-A5F2-01	Low	Alive	Grade II	FEMALE	≤45	Mutant	Non-codel
TCGA-DH-5140-01	Low	Dead	Grade III	FEMALE	≤45	Wildtype	Non-codel
TCGA-DU-A7TC-01	Low	Alive	Grade II	MALE	≤45	Mutant	Non-codel
TCGA-QH-A6CW-01	Low	Alive	Grade III	MALE	≤45	Mutant	Non-codel
TCGA-DU-6399-01	Low	Dead	Grade II	MALE	>45	Mutant	Non-codel
TCGA-TM-A84T-01	Low	Alive	Grade II	MALE	≤45	Mutant	Non-codel
TCGA-P5-A5ET-01	Low	Alive	Grade II	MALE	≤45	Mutant	Codel
TCGA-DB-5275-01	Low	Alive	Grade III	MALE	≤45	Mutant	Non-codel
TCGA-DB-A64S-01	Low	Alive	Grade II	MALE	≤45	Mutant	Non-codel
TCGA-QH-A86X-01	Low	Alive	Grade II	MALE	≤45	Mutant	Codel
TCGA-E1-5302-01	Low	Dead	Grade III	MALE	≤45	Mutant	Non-codel
TCGA-HT-8111-01	High	Alive	Grade III	MALE	≤45	Mutant	Non-codel
TCGA-HT-8564-01	High	Alive	Grade III	MALE	>45	Wildtype	Non-codel
TCGA-TM-A7CA-01	High	Alive	Grade II	MALE	≤45	Mutant	Non-codel
TCGA-S9-A6WN-01	High	Alive	Grade III	FEMALE	≤45	Mutant	Codel
TCGA-FG-A60J-01	High	Alive	Grade II	FEMALE	>45	Mutant	Non-codel
TCGA-HT-7476-01	High	Alive	Grade II	MALE	≤45	Mutant	Non-codel
TCGA-P5-A5EV-01	High	Alive	Grade II	MALE	≤45	Mutant	Non-codel
TCGA-DU-8162-01	High	Dead	Grade III	FEMALE	>45	Wildtype	Non-codel
TCGA-E1-5305-01	High	Dead	Grade III	MALE	≤45	Mutant	Non-codel
TCGA-S9-A6U1-01	High	Alive	Grade III	FEMALE	≤45	Mutant	Non-codel
TCGA-CS-6186-01	High	Dead	Grade III	MALE	>45	Wildtype	Non-codel
TCGA-P5-A72W-01	High	Alive	Grade III	MALE	≤45	Mutant	Non-codel
TCGA-S9-A7QX-01	High	Alive	Grade III	FEMALE	≤45	Mutant	Non-codel
TCGA-S9-A7IZ-01	High	Alive	Grade III	FEMALE	>45	Mutant	Non-codel
TCGA-HT-A74J-01	High	Alive	Grade II	MALE	≤45	Mutant	Non-codel
TCGA-S9-A6U9-01	High	Alive	Grade III	MALE	≤45	Mutant	Non-codel
TCGA-HT-8012-01	High	Alive	Grade II	FEMALE	≤45	Mutant	Codel
TCGA-P5-A5EY-01	High	Alive	Grade II	MALE	≤45	Wildtype	Non-codel
TCGA-S9-A7IY-01	High	Alive	Grade III	MALE	≤45	Mutant	Codel
TCGA-HT-7480-01	High	Alive	Grade II	MALE	≤45	Mutant	Codel
TCGA-DU-A5TU-01	High	Alive	Grade II	FEMALE	>45	Mutant	Non-codel
TCGA-HT-A5RB-01	High	Alive	Grade II	MALE	≤45	Mutant	Non-codel
TCGA-HW-7486-01	High	Alive	Grade II	MALE	≤45	Mutant	Codel
TCGA-E1-5318-01	High	Dead	Grade II	FEMALE	≤45	Mutant	Codel
TCGA-QH-A6X9-01	High	Alive	Grade II	FEMALE	>45	Mutant	Non-codel
TCGA-IK-7675-01	High	Dead	Grade II	MALE	≤45	Mutant	Non-codel
TCGA-CS-6667-01	High	Alive	Grade II	FEMALE	≤45	Mutant	Non-codel
TCGA-FG-A60L-01	High	Alive	Grade II	FEMALE	≤45	Mutant	Non-codel
TCGA-S9-A6WI-01	High	Alive	Grade II	FEMALE	>45	Mutant	Non-codel
TCGA-P5-A733-01	High	Alive	Grade II	FEMALE	>45	Mutant	Non-codel
TCGA-HT-7467-01	High	Alive	Grade II	MALE	>45	Mutant	Codel
TCGA-FG-A4MW-01	High	Dead	Grade III	MALE	>45	Wildtype	Non-codel
TCGA-DH-A66G-01	High	Alive	Grade III	FEMALE	>45	Mutant	Non-codel
TCGA-CS-4943-01	High	Dead	Grade III	MALE	≤45	Mutant	Non-codel
TCGA-DU-A7TA-01	High	Alive	Grade II	MALE	≤45	Mutant	Non-codel
TCGA-DU-A7T8-01	High	Dead	Grade III	MALE	≤45	Mutant	Non-codel
TCGA-FG-5963-01	High	Dead	Grade III	MALE	≤45	Wildtype	Non-codel
TCGA-CS-6290-01	High	Dead	Grade III	MALE	≤45	Mutant	Non-codel
TCGA-HW-8320-01	High	Alive	Grade III	MALE	≤45	Mutant	Non-codel
TCGA-DB-5270-01	High	Alive	Grade III	FEMALE	≤45	Mutant	Non-codel
TCGA-FG-8188-01	High	Alive	Grade II	MALE	≤45	Mutant	Non-codel
TCGA-DU-6393-01	High	Dead	Grade III	MALE	>45	Mutant	Codel
TCGA-EZ-7264-01	High	Alive	Grade II	FEMALE	>45	Mutant	Codel
TCGA-QH-A6CV-01	High	Alive	Grade III	MALE	>45	Wildtype	Non-codel
TCGA-DU-6400-01	High	Dead	Grade II	FEMALE	>45	Mutant	Codel
TCGA-W9-A837-01	High	Alive	Grade II	MALE	>45	Mutant	Codel
TCGA-DU-6403-01	High	Dead	Grade III	FEMALE	>45	Wildtype	Non-codel
TCGA-HT-7479-01	High	Alive	Grade III	MALE	≤45	Mutant	Non-codel
TCGA-QH-A6X4-01	High	Alive	Grade III	MALE	>45	Mutant	Codel
TCGA-DH-A66B-01	High	Alive	Grade III	MALE	>45	Mutant	Non-codel
TCGA-DU-5874-01	High	Alive	Grade II	FEMALE	>45	Mutant	Codel
TCGA-DH-A7UU-01	High	Alive	Grade III	MALE	≤45	Mutant	Non-codel
TCGA-HT-7474-01	High	Alive	Grade II	MALE	>45	Mutant	Non-codel
TCGA-S9-A7R2-01	High	Dead	Grade III	MALE	>45	Wildtype	Non-codel
TCGA-HT-A618-01	High	Alive	Grade III	FEMALE	≤45	Mutant	Non-codel
TCGA-E1-A7YW-01	High	Dead	Grade II	MALE	≤45	Mutant	Non-codel
TCGA-VM-A8C8-01	High	Alive	Grade II	FEMALE	>45	Mutant	Non-codel
TCGA-QH-A870-01	High	Alive	Grade III	FEMALE	≤45	Mutant	Non-codel
TCGA-E1-5307-01	High	Dead	Grade III	FEMALE	>45	Mutant	Non-codel
TCGA-DU-5849-01	High	Alive	Grade II	MALE	>45	Mutant	Codel
TCGA-CS-6669-01	High	Alive	Grade II	FEMALE	≤45	Wildtype	Non-codel
TCGA-HW-8322-01	High	Alive	Grade II	MALE	≤45	Mutant	Codel
TCGA-FG-A711-01	High	Dead	Grade II	FEMALE	≤45	Mutant	Non-codel
TCGA-FG-8186-01	High	Alive	Grade III	FEMALE	≤45	Mutant	Codel
TCGA-DU-7298-01	High	Dead	Grade III	FEMALE	≤45	Mutant	Non-codel
TCGA-HW-7487-01	High	Alive	Grade II	MALE	≤45	Mutant	Codel
TCGA-HT-7686-01	High	Alive	Grade III	FEMALE	≤45	Mutant	Non-codel
TCGA-DU-6408-01	High	Dead	Grade III	FEMALE	≤45	Mutant	Non-codel
TCGA-HT-8563-01	High	Alive	Grade III	FEMALE	≤45	Mutant	Non-codel
TCGA-DU-7007-01	High	Dead	Grade II	MALE	≤45	Mutant	Non-codel
TCGA-DU-8168-01	High	Alive	Grade III	FEMALE	>45	Mutant	Codel
TCGA-QH-A6CS-01	High	Alive	Grade III	MALE	≤45	Wildtype	Non-codel
TCGA-TM-A84Q-01	High	Alive	Grade II	MALE	≤45	Mutant	Non-codel
TCGA-S9-A6U8-01	High	Dead	Grade II	MALE	≤45	Mutant	Non-codel
TCGA-R8-A6MO-01	High	Alive	Grade II	FEMALE	>45	Mutant	Codel
TCGA-DU-7309-01	High	Alive	Grade III	FEMALE	≤45	Mutant	Non-codel
TCGA-TM-A84H-01	High	Alive	Grade III	FEMALE	≤45	Mutant	Non-codel
TCGA-FG-6692-01	High	Dead	Grade III	MALE	>45	Wildtype	Non-codel
TCGA-FG-6688-01	High	Alive	Grade III	FEMALE	>45	Wildtype	Non-codel
TCGA-HT-7605-01	High	Alive	Grade II	MALE	≤45	Mutant	Codel
TCGA-HT-7879-01	High	Alive	Grade III	MALE	≤45	Mutant	Non-codel
TCGA-HT-A74H-01	High	Alive	Grade III	MALE	>45	Wildtype	Non-codel
TCGA-HT-A5R5-01	High	Alive	Grade II	FEMALE	≤45	Mutant	Non-codel
TCGA-DB-A4X9-01	High	Alive	Grade II	FEMALE	≤45	Mutant	Non-codel
TCGA-TM-A84J-01	High	Alive	Grade III	MALE	>45	Wildtype	Non-codel
TCGA-DU-A6S7-01	High	Alive	Grade III	FEMALE	≤45	Mutant	Non-codel
TCGA-HW-7490-01	High	Alive	Grade II	MALE	≤45	Mutant	Non-codel
TCGA-DH-5144-01	High	Alive	Grade III	FEMALE	>45	Mutant	Codel
TCGA-P5-A5F6-01	High	Alive	Grade II	MALE	≤45	Wildtype	Non-codel
TCGA-DU-5855-01	High	Alive	Grade III	FEMALE	>45	Mutant	Non-codel
TCGA-HT-7485-01	High	Alive	Grade II	MALE	≤45	Mutant	Non-codel
TCGA-HT-7695-01	High	Alive	Grade II	FEMALE	≤45	Mutant	Codel
TCGA-S9-A6TV-01	High	Alive	Grade III	MALE	>45	Mutant	Non-codel
TCGA-DB-A75M-01	High	Alive	Grade II	MALE	>45	Mutant	Non-codel
TCGA-FG-8182-01	High	Alive	Grade II	MALE	≤45	Mutant	Non-codel
TCGA-HT-7676-01	High	Alive	Grade II	MALE	≤45	Mutant	Non-codel
TCGA-HT-7611-01	High	Alive	Grade II	MALE	≤45	Mutant	Non-codel
TCGA-HT-7694-01	High	Alive	Grade III	MALE	>45	Mutant	Codel
TCGA-DU-5853-01	High	Alive	Grade II	MALE	≤45	Mutant	Non-codel
TCGA-DU-7302-01	High	Alive	Grade III	FEMALE	>45	Mutant	Codel
TCGA-DH-5143-01	High	Alive	Grade III	MALE	≤45	Mutant	Non-codel
TCGA-HT-A5RC-01	High	Dead	Grade III	FEMALE	>45	Wildtype	Non-codel
TCGA-TM-A7C4-01	High	Alive	Grade II	FEMALE	≤45	Mutant	Non-codel
TCGA-DU-7009-01	High	Dead	Grade II	FEMALE	≤45	Mutant	Codel
TCGA-DU-A5TP-01	High	Alive	Grade III	MALE	≤45	Mutant	Non-codel
TCGA-HT-A61C-01	High	Dead	Grade III	MALE	>45	Wildtype	Non-codel
TCGA-HT-7857-01	High	Alive	Grade III	FEMALE	≤45	Wildtype	Non-codel
TCGA-FG-A4MU-01	High	Alive	Grade III	MALE	>45	Wildtype	Non-codel
TCGA-FG-6690-01	High	Alive	Grade II	MALE	>45	Mutant	Non-codel
TCGA-DB-A64Q-01	High	Alive	Grade II	FEMALE	≤45	Mutant	Codel
TCGA-DB-5273-01	High	Alive	Grade III	MALE	≤45	Mutant	Non-codel
TCGA-DU-6395-01	High	Dead	Grade II	MALE	≤45	Mutant	Non-codel
TCGA-HT-7881-01	High	Alive	Grade II	MALE	≤45	Mutant	Codel
TCGA-DU-5872-01	High	Alive	Grade II	FEMALE	≤45	Mutant	Non-codel
TCGA-HT-7481-01	High	Alive	Grade II	MALE	≤45	Mutant	Codel
TCGA-DU-7008-01	High	Alive	Grade II	FEMALE	≤45	Mutant	Non-codel
TCGA-HT-7877-01	High	Alive	Grade II	FEMALE	≤45	Mutant	Codel
TCGA-HT-7691-01	High	Alive	Grade II	FEMALE	≤45	Wildtype	Non-codel
TCGA-S9-A6U6-01	High	Alive	Grade III	MALE	≤45	Mutant	Non-codel
TCGA-S9-A6WM-01	High	Alive	Grade III	FEMALE	>45	Wildtype	Non-codel
TCGA-QH-A6XA-01	High	Alive	Grade II	FEMALE	≤45	Mutant	Non-codel
TCGA-HT-7873-01	High	Alive	Grade II	MALE	≤45	Mutant	Non-codel
TCGA-HT-7469-01	High	Dead	Grade III	MALE	≤45	Wildtype	Non-codel
TCGA-HT-A4DS-01	High	Alive	Grade III	FEMALE	>45	Wildtype	Non-codel
TCGA-HT-7475-01	High	Alive	Grade III	MALE	>45	Mutant	Non-codel
TCGA-DU-8163-01	High	Alive	Grade III	MALE	≤45	Mutant	Non-codel
TCGA-DB-5277-01	High	Dead	Grade III	MALE	≤45	Mutant	Non-codel
TCGA-HT-7603-01	High	Alive	Grade II	MALE	≤45	Mutant	Non-codel
TCGA-DU-A5TT-01	High	Alive	Grade III	MALE	>45	Wildtype	Non-codel
TCGA-FG-6691-01	High	Alive	Grade II	FEMALE	≤45	Mutant	Non-codel
TCGA-DU-7306-01	High	Alive	Grade II	MALE	>45	Mutant	Non-codel
TCGA-DB-A75L-01	High	Alive	Grade III	FEMALE	≤45	Mutant	Non-codel
TCGA-DU-7019-01	High	Alive	Grade III	MALE	≤45	Mutant	Non-codel
TCGA-HT-8108-01	High	Alive	Grade II	FEMALE	≤45	Mutant	Non-codel
TCGA-HT-7902-01	High	Alive	Grade II	FEMALE	≤45	Mutant	Non-codel
TCGA-HT-7880-01	High	Alive	Grade II	MALE	≤45	Mutant	Non-codel
TCGA-HT-7874-01	High	Alive	Grade III	FEMALE	≤45	Mutant	Codel
TCGA-HT-7604-01	High	Alive	Grade II	MALE	>45	Mutant	Non-codel
TCGA-E1-5322-01	High	Dead	Grade II	FEMALE	≤45	Mutant	Non-codel
TCGA-QH-A6XC-01	High	Alive	Grade III	MALE	>45	Wildtype	Non-codel
TCGA-HT-7607-01	High	Dead	Grade II	FEMALE	>45	Mutant	Codel
TCGA-HT-7693-01	High	Alive	Grade II	FEMALE	>45	Mutant	Non-codel
TCGA-HT-7483-01	High	Alive	Grade II	MALE	≤45	Mutant	Non-codel
TCGA-FG-6689-01	High	Alive	Grade II	MALE	≤45	Mutant	Non-codel
TCGA-HT-8107-01	High	Alive	Grade II	MALE	>45	Wildtype	Non-codel
TCGA-DU-5854-01	High	Alive	Grade III	FEMALE	>45	Wildtype	Non-codel
TCGA-FG-7643-01	High	Alive	Grade II	FEMALE	>45	Wildtype	Non-codel
TCGA-HT-7602-01	High	Alive	Grade II	MALE	≤45	Mutant	Non-codel
TCGA-FG-8187-01	High	Alive	Grade II	MALE	≤45	Mutant	Codel
TCGA-HT-7860-01	High	Alive	Grade III	FEMALE	>45	Wildtype	Non-codel
TCGA-DU-8166-01	High	Alive	Grade II	FEMALE	≤45	Mutant	Non-codel
TCGA-DH-5142-01	High	Alive	Grade III	MALE	≤45	Mutant	Non-codel
TCGA-DU-7011-01	High	Dead	Grade II	MALE	≤45	Mutant	Non-codel
TCGA-FG-8181-01	High	Alive	Grade III	MALE	≤45	Wildtype	Non-codel
TCGA-S9-A7J0-01	High	Alive	Grade III	FEMALE	≤45	Mutant	Non-codel
TCGA-FG-A87Q-01	High	Alive	Grade III	FEMALE	>45	Wildtype	Non-codel
TCGA-S9-A7R3-01	High	Alive	Grade II	FEMALE	≤45	Mutant	Non-codel
TCGA-DU-A76L-01	High	Dead	Grade III	MALE	>45	Wildtype	Non-codel
TCGA-DU-5852-01	High	Dead	Grade III	FEMALE	>45	Wildtype	Non-codel
TCGA-DB-5278-01	High	Alive	Grade II	MALE	≤45	Mutant	Codel
TCGA-DU-7299-01	High	Dead	Grade III	MALE	≤45	Mutant	Non-codel
TCGA-HT-7688-01	High	Alive	Grade III	MALE	>45	Mutant	Non-codel
TCGA-HT-8013-01	High	Dead	Grade II	FEMALE	≤45	Mutant	Non-codel
TCGA-HT-7482-01	High	Alive	Grade II	FEMALE	≤45	Mutant	Non-codel
TCGA-DU-7304-01	High	Dead	Grade III	MALE	≤45	Mutant	Non-codel
TCGA-S9-A89Z-01	High	Alive	Grade III	MALE	≤45	Mutant	Non-codel
TCGA-FN-7833-01	High	Alive	Grade III	MALE	≤45	Mutant	Non-codel
TCGA-HT-7854-01	High	Alive	Grade II	MALE	>45	Wildtype	Non-codel
TCGA-CS-4944-01	High	Alive	Grade II	MALE	>45	Mutant	Non-codel
TCGA-DU-6407-01	High	Dead	Grade II	FEMALE	≤45	Mutant	Non-codel
TCGA-E1-A7Z6-01	High	Dead	Grade II	FEMALE	≤45	Mutant	Non-codel
TCGA-HT-7882-01	High	Dead	Grade III	MALE	>45	Wildtype	Non-codel
TCGA-HT-7689-01	High	Alive	Grade II	FEMALE	>45	Mutant	Non-codel
TCGA-HW-A5KM-01	High	Alive	Grade II	MALE	≤45	Mutant	Non-codel
TCGA-DU-6404-01	High	Dead	Grade III	FEMALE	≤45	Wildtype	Non-codel
TCGA-FG-A70Z-01	High	Alive	Grade III	FEMALE	>45	Wildtype	Non-codel
TCGA-HT-7468-01	High	Alive	Grade III	MALE	≤45	Mutant	Codel
TCGA-HT-7473-01	High	Alive	Grade II	MALE	≤45	Mutant	Non-codel
TCGA-HT-7609-01	High	Alive	Grade III	MALE	≤45	Mutant	Non-codel
TCGA-QH-A6CX-01	High	Dead	Grade II	MALE	>45	Wildtype	Non-codel
TCGA-HT-7690-01	High	Alive	Grade III	MALE	≤45	Mutant	Non-codel
TCGA-HT-7478-01	High	Alive	Grade II	MALE	≤45	Mutant	Non-codel
TCGA-S9-A7IS-01	High	Dead	Grade III	FEMALE	≤45	Mutant	Non-codel
TCGA-HT-7601-01	High	Alive	Grade III	FEMALE	≤45	Mutant	Non-codel
TCGA-F6-A8O4-01	High	Alive	Grade II	MALE	≤45	Mutant	Non-codel
TCGA-HW-8319-01	High	Dead	Grade III	FEMALE	≤45	Mutant	Non-codel
TCGA-DU-A7TD-01	High	Dead	Grade III	MALE	>45	Wildtype	Non-codel
TCGA-HT-A617-01	High	Alive	Grade II	MALE	>45	Wildtype	Non-codel
TCGA-FG-8191-01	High	Alive	Grade III	MALE	≤45	Mutant	Non-codel
TCGA-DU-7292-01	High	Dead	Grade III	MALE	>45	Wildtype	Non-codel
TCGA-S9-A6U0-01	High	Dead	Grade III	MALE	>45	Wildtype	Non-codel
TCGA-HT-7884-01	High	Alive	Grade II	FEMALE	≤45	Mutant	Non-codel
TCGA-HT-7680-01	High	Alive	Grade II	FEMALE	≤45	Wildtype	Non-codel
TCGA-HT-8105-01	High	Alive	Grade III	MALE	>45	Mutant	Codel
TCGA-DB-5279-01	High	Alive	Grade II	MALE	>45	Mutant	Codel
TCGA-DU-7015-01	High	Alive	Grade II	FEMALE	≤45	Mutant	Non-codel
TCGA-HW-A5KK-01	High	Dead	Grade III	MALE	>45	Wildtype	Non-codel
TCGA-HT-7470-01	High	Dead	Grade III	MALE	≤45	Mutant	Non-codel
TCGA-S9-A7IX-01	High	Dead	Grade III	MALE	>45	Wildtype	Non-codel
TCGA-CS-4938-01	High	Alive	Grade II	FEMALE	≤45	Mutant	Non-codel
TCGA-S9-A6UA-01	High	Dead	Grade III	MALE	>45	Wildtype	Non-codel
TCGA-DB-5281-01	High	Alive	Grade III	MALE	>45	Mutant	Non-codel
TCGA-CS-6188-01	High	Dead	Grade III	MALE	>45	Wildtype	Non-codel
TCGA-FG-7634-01	High	Alive	Grade II	MALE	≤45	Mutant	Codel
TCGA-DU-8161-01	High	Dead	Grade III	FEMALE	>45	Wildtype	Non-codel
TCGA-S9-A6TZ-01	High	Alive	Grade II	FEMALE	≤45	Mutant	Non-codel
TCGA-QH-A6X3-01	High	Alive	Grade II	MALE	≤45	Mutant	Non-codel
TCGA-HT-7610-01	High	Alive	Grade II	FEMALE	≤45	Mutant	Non-codel
TCGA-HT-8114-01	High	Alive	Grade III	MALE	≤45	Mutant	Non-codel
TCGA-HT-A5RA-01	High	Alive	Grade III	FEMALE	>45	Wildtype	Non-codel
TCGA-HT-8011-01	High	Alive	Grade III	MALE	>45	Wildtype	Non-codel
TCGA-HT-8110-01	High	Alive	Grade III	MALE	>45	Wildtype	Non-codel
TCGA-CS-5397-01	High	Dead	Grade III	FEMALE	>45	Wildtype	Non-codel
TCGA-DU-7301-01	High	Dead	Grade II	MALE	>45	Mutant	Non-codel
TCGA-TM-A84C-01	High	Dead	Grade II	MALE	≤45	Wildtype	Non-codel
TCGA-CS-4942-01	High	Dead	Grade III	FEMALE	≤45	Mutant	Non-codel
TCGA-DU-A76K-01	High	Dead	Grade II	MALE	>45	Wildtype	Non-codel
TCGA-E1-5304-01	High	Dead	Grade III	MALE	≤45	Mutant	Non-codel
TCGA-P5-A5EW-01	High	Alive	Grade II	FEMALE	≤45	Mutant	Non-codel
TCGA-DU-A7TJ-01	High	Alive	Grade III	MALE	>45	Wildtype	Non-codel
TCGA-HT-8104-01	High	Alive	Grade III	FEMALE	>45	Wildtype	Non-codel
TCGA-DU-7006-01	High	Dead	Grade III	FEMALE	>45	Wildtype	Non-codel
TCGA-KT-A7W1-01	High	Alive	Grade III	FEMALE	≤45	Wildtype	Non-codel
TCGA-DU-5847-01	High	Alive	Grade III	FEMALE	≤45	Wildtype	Non-codel
TCGA-HT-7472-01	High	Alive	Grade II	MALE	≤45	Mutant	Non-codel
TCGA-DU-6406-01	High	Dead	Grade III	FEMALE	>45	Wildtype	Non-codel
TCGA-CS-5395-01	High	Dead	Grade II	MALE	≤45	Wildtype	Non-codel
TCGA-DU-6402-01	High	Dead	Grade III	MALE	>45	Wildtype	Non-codel
TCGA-DU-7290-01	High	Dead	Grade III	FEMALE	≤45	Wildtype	Non-codel
TCGA-P5-A5EU-01	High	Alive	Grade III	MALE	≤45	Mutant	Non-codel
TCGA-FG-A87N-01	High	Alive	Grade III	FEMALE	≤45	Mutant	Non-codel
TCGA-DU-6405-01	High	Dead	Grade III	FEMALE	>45	Wildtype	Non-codel
TCGA-VM-A8CD-01	High	Dead	Grade III	MALE	>45	Wildtype	Non-codel
TCGA-FG-5965-01	High	Dead	Grade II	FEMALE	≤45	Mutant	Non-codel
TCGA-DU-7012-01	High	Dead	Grade III	FEMALE	>45	Wildtype	Non-codel
TCGA-DU-8158-01	High	Dead	Grade III	FEMALE	>45	Wildtype	Non-codel
