# Supplementary material for: Development and validation of cuproptosis-associated prognostic signatures in WHO 2/3 glioma
Source: Front Oncol. 2022 Aug 18;12:967159. doi: 10.3389/fonc.2022.967159 (PMC9434124; doi:10.3389/fonc.2022.967159)
Supplement: Supplementary file 1 [file DataSheet_1.zip › Datas/Supplementary materials for Figure 2I-J.xlsx]

## Sheet: Sheet1
	Time	Status	Score
CGGA_446	4508	0	-0.718271
CGGA_856	1297	0	-0.644832
CGGA_662	284	1	-0.508616
CGGA_243	2977	0	-0.493068
CGGA_671	4215	0	-0.469836
CGGA_543	4371	0	-0.386248
CGGA_760	4110	0	-0.379739
CGGA_485	2437	0	-0.171994
CGGA_635	4263	0	-0.0855275
CGGA_314	2568	1	-0.458478
CGGA_420	3514	0	-0.371187
CGGA_1027	2688	0	-0.343424
CGGA_482	2511	1	0.0685429
CGGA_835	517	0	0.195566
CGGA_490	3804	0	0.0447535
CGGA_598	3677	1	0.0595059
CGGA_663	4210	0	-0.664492
CGGA_251	1299	0	-0.593853
CGGA_659	730	0	-0.561637
CGGA_633	1812	1	-0.461868
CGGA_601	1133	1	-0.447672
CGGA_541	4376	0	-0.442985
CGGA_898	1663	1	-0.345898
CGGA_323	4338	0	-0.231565
CGGA_256	158	0	-0.0953288
CGGA_273	2635	1	-0.0876518
CGGA_1006	254	1	-0.939018
CGGA_560	4354	0	-0.865759
CGGA_643	331	1	-0.845113
CGGA_564	679	1	-0.437942
CGGA_492	652	0	-0.42096
CGGA_652	476	1	-0.267994
CGGA_703	1355	1	-0.218497
CGGA_704	2572	1	-0.0733137
CGGA_502	4414	0	-0.0139602
CGGA_1005	3815	0	0.0789373
CGGA_694	1194	1	0.0906069
CGGA_809	1252	1	0.109468
CGGA_267	1374	1	0.187176
CGGA_1022	518	0	0.588809
CGGA_1059	21	1	0.697152
CGGA_605	4300	0	-0.0282688
CGGA_1081	216	1	0.185874
CGGA_474	2029	0	0.21452
CGGA_1061	532	1	0.30263
CGGA_578	362	1	0.327357
CGGA_330	1121	1	0.371195
CGGA_678	386	1	0.512785
CGGA_D46	300	1	0.743587
CGGA_406	90	1	0.809387
