# Supplementary material for: Development and validation of cuproptosis-associated prognostic signatures in WHO 2/3 glioma
Source: Front Oncol. 2022 Aug 18;12:967159. doi: 10.3389/fonc.2022.967159 (PMC9434124; doi:10.3389/fonc.2022.967159)
Supplement: Supplementary file 1 [file DataSheet_1.zip › Datas/Supplementary materials for Figure 2K(1).xlsx]

## Sheet: Sheet1
	Scorerisk	Grade	Gender	Age	IDH	Codeletion	Time	Status	Score
CGGA_446	Low	2	2	1	1	2	4508	0	-0.718271
CGGA_856	Low	2	1	2	1	2	1297	0	-0.644832
CGGA_662	Low	2	2	2	1	2	284	1	-0.508616
CGGA_243	Low	2	2	1	1	2	2977	0	-0.493068
CGGA_671	Low	2	2	1	1	2	4215	0	-0.469836
CGGA_543	Low	2	1	1	1	2	4371	0	-0.386248
CGGA_760	Low	2	2	1	1	2	4110	0	-0.379739
CGGA_485	Low	2	1	1	1	2	2437	0	-0.171994
CGGA_635	Low	2	1	1	1	2	4263	0	-0.0855275
CGGA_314	High	3	1	1	1	2	2568	1	-0.458478
CGGA_420	High	3	2	1	1	2	3514	0	-0.371187
CGGA_1027	High	3	1	1	1	2	2688	0	-0.343424
CGGA_482	High	2	1	1	1	2	2511	1	0.0685429
CGGA_835	High	2	1	1	1	2	517	0	0.195566
CGGA_490	High	3	2	1	1	2	3804	0	0.0447535
CGGA_598	High	3	2	2	1	2	3677	1	0.0595059
CGGA_663	Low	2	2	1	1	1	4210	0	-0.664492
CGGA_251	Low	2	1	1	1	1	1299	0	-0.593853
CGGA_659	Low	2	2	2	2	1	730	0	-0.561637
CGGA_633	Low	2	2	2	2	1	1812	1	-0.461868
CGGA_601	Low	2	1	1	1	1	1133	1	-0.447672
CGGA_541	Low	2	2	1	2	1	4376	0	-0.442985
CGGA_898	Low	2	1	1	1	1	1663	1	-0.345898
CGGA_323	Low	2	2	2	2	1	4338	0	-0.231565
CGGA_256	Low	2	1	1	1	1	158	0	-0.0953288
CGGA_273	Low	2	2	1	1	1	2635	1	-0.0876518
CGGA_1006	Low	3	1	1	2	1	254	1	-0.939018
CGGA_560	Low	3	1	1	1	1	4354	0	-0.865759
CGGA_643	Low	3	1	2	2	1	331	1	-0.845113
CGGA_564	High	3	1	2	2	1	679	1	-0.437942
CGGA_492	High	3	1	1	2	1	652	0	-0.42096
CGGA_652	High	3	1	1	1	1	476	1	-0.267994
CGGA_703	High	3	2	1	1	1	1355	1	-0.218497
CGGA_704	High	2	1	1	1	1	2572	1	-0.0733137
CGGA_502	High	2	1	1	1	1	4414	0	-0.0139602
CGGA_1005	High	2	2	1	1	1	3815	0	0.0789373
CGGA_694	High	2	1	1	1	1	1194	1	0.0906069
CGGA_809	High	2	1	1	1	1	1252	1	0.109468
CGGA_267	High	2	1	1	1	1	1374	1	0.187176
CGGA_1022	High	2	2	2	2	1	518	0	0.588809
CGGA_1059	High	2	2	2	1	1	21	1	0.697152
CGGA_605	High	3	1	1	1	1	4300	0	-0.0282688
CGGA_1081	High	3	2	1	2	1	216	1	0.185874
CGGA_474	High	3	1	2	2	1	2029	0	0.21452
CGGA_1061	High	3	2	1	1	1	532	1	0.30263
CGGA_578	High	3	2	2	2	1	362	1	0.327357
CGGA_330	High	3	1	1	2	1	1121	1	0.371195
CGGA_678	High	3	1	2	2	1	386	1	0.512785
CGGA_D46	High	3	2	1	1	1	300	1	0.743587
CGGA_406	High	3	2	1	1	1	90	1	0.809387
