# Supplementary material for: Development and validation of cuproptosis-associated prognostic signatures in WHO 2/3 glioma
Source: Front Oncol. 2022 Aug 18;12:967159. doi: 10.3389/fonc.2022.967159 (PMC9434124; doi:10.3389/fonc.2022.967159)
Supplement: Supplementary file 1 [file DataSheet_1.zip › Datas/Supplementary materials for Figure 3A.xlsx]

## Sheet: Sheet1
	P value	Hazard ratio	mean	lower	upper
Grade	<0.001	3.160(2.069-4.827)	3.16	2.069	4.827
Gender	<0.444	1.144(0.810-1.616)	1.144	0.8104	1.616
Age	<0.001	1.057(1.043-1.072)	1.057	1.043	1.072
IDH_mutation	<0.001	6.502(4.482-9.432)	6.502	4.4821	9.432
1p19q_codeletion	<0.001	2.558(1.599-4.090)	2.558	1.5994	4.09
Score	<0.001	2.719(1.878-3.934)	2.719	1.878	3.934
