# Supplementary material for: Development and validation of cuproptosis-associated prognostic signatures in WHO 2/3 glioma
Source: Front Oncol. 2022 Aug 18;12:967159. doi: 10.3389/fonc.2022.967159 (PMC9434124; doi:10.3389/fonc.2022.967159)
Supplement: Supplementary file 1 [file DataSheet_1.zip › Datas/Supplementary materials for Figure 3B.xlsx]

## Sheet: Sheet1
	P value	Hazard ratio	mean	lower	upper
Grade	<0.001	3.091(1.952-4.896)	3.091	1.952	4.896
Gender	<0.649	1.113(0.702-1.764)	1.113	0.7021	1.764
Age	<0.001	1.039(1.016-1.062)	1.039	1.016	1.062
IDH_mutation	<0.044	1.627(1.012-2.614)	1.627	1.0124	2.614
1p19q_codeletion	<0.009	4.162(1.425-12.16)	4.162	1.425	12.157
Score	<0.127	1.630(0.870-3.054)	1.63	0.8697	3.054
