# Supplementary material for: Development and validation of cuproptosis-associated prognostic signatures in WHO 2/3 glioma
Source: Front Oncol. 2022 Aug 18;12:967159. doi: 10.3389/fonc.2022.967159 (PMC9434124; doi:10.3389/fonc.2022.967159)
Supplement: Supplementary file 1 [file DataSheet_1.zip › Datas/Supplementary materials for Figure 3C.xlsx]

## Sheet: Sheet1
	Time	Status	Grade	Gender	Age	IDH_mutation	1p19q_codeletion	Score
TCGA-FG-A4MX-01	569	0	2	1	0	1	2	6.32177
TCGA-TM-A7C5-01	1500	0	2	1	0	1	1	6.60105
TCGA-VW-A8FI-01	245	1	3	1	1	2	2	6.64967
TCGA-HT-A4DV-01	792	0	3	2	0	1	1	6.89128
TCGA-S9-A6WH-01	1173	0	2	2	1	1	1	6.97605
TCGA-P5-A5F0-01	287	0	2	1	0	1	1	6.99028
TCGA-S9-A6WE-01	4113	0	2	1	0	1	1	6.99275
TCGA-HW-A5KJ-01	962	1	3	1	1	1	1	6.99844
TCGA-DU-A6S3-01	656	0	2	1	0	1	1	7.0025
TCGA-QH-A65X-01	482	0	3	2	0	1	1	7.00385
TCGA-TM-A84O-01	1011	1	3	2	1	1	1	7.00785
TCGA-VM-A8CB-01	3	0	3	1	0	1	1	7.04469
TCGA-S9-A7QZ-01	826	0	2	1	0	1	1	7.08151
TCGA-S9-A6UB-01	3761	0	2	1	0	1	1	7.08531
TCGA-FG-A6J1-01	500	0	2	2	0	1	1	7.11035
TCGA-DB-A64L-01	736	0	2	2	1	1	1	7.13201
TCGA-CS-5390-01	0	0	2	2	0	1	1	7.16884
TCGA-DH-A669-01	919	1	3	1	1	1	1	7.17058
TCGA-DU-A6S6-01	2893	0	2	2	0	1	1	7.18236
TCGA-FG-A4MY-01	721	0	2	2	0	1	2	7.18653
TCGA-S9-A7R8-01	961	1	3	2	0	1	2	7.18832
TCGA-DU-A5TS-01	964	0	2	1	0	1	2	7.20284
TCGA-S9-A6WL-01	946	0	3	1	0	1	1	7.21406
TCGA-QH-A6X5-01	497	0	2	2	0	1	1	7.23243
TCGA-DU-A7TB-01	1567	0	2	1	0	2	2	7.23335
TCGA-TM-A84M-01	754	0	3	1	0	1	1	7.24267
TCGA-HT-7692-01	90	0	2	1	0	1	1	7.24313
TCGA-S9-A6TW-01	1250	0	3	1	0	1	1	7.24666
TCGA-HT-8015-01	3	0	2	1	0	2	2	7.24973
TCGA-DU-A6S8-01	678	0	3	2	1	1	1	7.25913
TCGA-S9-A7J1-01	249	0	2	1	0	1	1	7.26175
TCGA-VW-A7QS-01	706	0	3	2	0	1	1	7.27484
TCGA-S9-A6TS-01	1891	1	3	2	0	1	2	7.27604
TCGA-DB-A75K-01	368	0	3	2	0	1	1	7.27616
TCGA-S9-A6U5-01	992	0	2	1	0	1	1	7.29032
TCGA-FG-7641-01	627	0	2	1	0	1	1	7.29266
TCGA-HT-A5R9-01	2	0	3	2	0	1	1	7.31215
TCGA-DB-A4XA-01	573	0	2	1	0	1	1	7.32569
TCGA-CS-5396-01	1631	0	3	2	0	1	1	7.33424
TCGA-TM-A7C3-01	1666	1	3	2	0	2	2	7.33769
TCGA-HT-7616-01	7	1	3	1	1	1	1	7.33784
TCGA-S9-A6TX-01	1245	0	3	1	0	1	1	7.34213
TCGA-DB-A64W-01	438	1	3	2	1	1	1	7.35209
TCGA-E1-A7YV-01	987	1	3	2	0	1	2	7.3556
TCGA-WY-A858-01	1337	0	3	2	0	1	2	7.35958
TCGA-TM-A7CF-01	1989	0	2	2	0	1	2	7.36691
TCGA-R8-A73M-01	1806	0	2	2	0	1	1	7.37853
TCGA-DU-6410-01	242	0	3	1	0	1	1	7.39274
TCGA-FG-A710-01	1115	0	2	2	0	1	1	7.39351
TCGA-S9-A7J2-01	62	0	3	1	0	1	1	7.39611
TCGA-DB-A64P-01	916	0	3	1	0	1	1	7.40349
TCGA-VM-A8CA-01	411	0	2	1	0	1	2	7.41104
TCGA-HT-7471-01	4	0	3	2	0	1	1	7.41183
TCGA-HT-A5R7-01	615	0	3	2	0	1	2	7.41462
TCGA-E1-A7YO-01	2282	1	3	1	0	1	1	7.41475
TCGA-TM-A84S-01	454	0	3	1	0	1	1	7.41596
TCGA-HT-A615-01	515	0	2	2	0	1	1	7.43089
TCGA-FG-7638-01	686	0	3	2	0	1	1	7.43142
TCGA-P5-A72Z-01	354	0	3	2	1	1	1	7.43676
TCGA-VM-A8CE-01	1191	0	2	1	0	1	1	7.4533
TCGA-DB-A4XF-01	1021	0	3	2	0	1	2	7.45384
TCGA-R8-A6ML-01	2860	0	3	1	0	1	1	7.45659
TCGA-TM-A84G-01	1236	0	3	2	0	1	1	7.46817
TCGA-HT-7620-01	434	0	3	1	0	1	1	7.47009
TCGA-P5-A72U-01	7	0	3	2	1	2	2	7.47163
TCGA-QH-A65Z-01	427	0	2	1	0	1	1	7.47271
TCGA-S9-A7QY-01	863	0	2	2	0	1	1	7.4743
TCGA-S9-A6U2-01	908	0	2	2	0	1	1	7.47532
TCGA-DU-6397-01	1401	1	3	1	0	1	1	7.47633
TCGA-FG-A60K-01	542	0	2	2	0	1	1	7.4769
TCGA-S9-A6TU-01	2650	0	2	1	0	1	2	7.49098
TCGA-DB-5274-01	2289	0	3	2	0	1	1	7.49131
TCGA-DH-A66F-01	523	0	2	1	0	1	1	7.49189
TCGA-FG-A4MT-01	1164	0	2	2	0	1	2	7.49277
TCGA-WH-A86K-01	405	0	2	1	1	1	2	7.49313
TCGA-DU-A6S2-01	777	0	2	2	0	1	1	7.49631
TCGA-VV-A829-01	1127	0	3	1	0	1	1	7.49791
TCGA-HT-7687-01	3	0	3	1	1	1	1	7.503
TCGA-HT-7684-01	184	0	3	1	0	1	2	7.51043
TCGA-VM-A8C9-01	1314	0	2	2	0	2	2	7.52078
TCGA-DB-A4XH-01	962	0	2	2	0	1	1	7.52413
TCGA-IK-8125-01	1301	0	3	1	1	1	1	7.52594
TCGA-DH-A7US-01	706	0	2	1	0	1	1	7.52759
TCGA-E1-5311-01	4084	1	3	1	0	1	1	7.53841
TCGA-DB-A64X-01	563	0	3	2	0	1	2	7.54257
TCGA-E1-5319-01	2907	1	2	2	0	1	1	7.56697
TCGA-DH-A7UV-01	566	0	3	1	0	1	2	7.56809
TCGA-S9-A7R1-01	5166	1	2	1	0	1	1	7.57004
TCGA-S9-A6TY-01	1076	0	2	1	0	1	1	7.57089
TCGA-HT-7681-01	1359	0	2	2	0	1	1	7.57118
TCGA-DH-5141-01	968	0	3	1	0	1	1	7.57399
TCGA-P5-A5EZ-01	70	0	3	1	0	1	2	7.57686
TCGA-FG-5964-01	1588	0	2	1	1	1	1	7.57826
TCGA-DU-A5TY-01	1033	1	3	2	0	2	2	7.58024
TCGA-TM-A84F-01	1796	0	3	1	0	1	2	7.58051
TCGA-DB-A4XE-01	1139	0	3	2	0	1	2	7.58307
TCGA-DU-7294-01	2869	0	2	2	0	1	1	7.58698
TCGA-DB-A75O-01	935	0	3	1	0	1	2	7.5889
TCGA-TM-A84I-01	854	0	3	1	0	1	2	7.58998
TCGA-QH-A65R-01	461	0	3	2	0	1	1	7.5907
TCGA-HT-7608-01	671	0	2	1	1	1	1	7.59925
TCGA-S9-A6WP-01	567	0	3	1	0	1	1	7.60263
TCGA-FG-8189-01	685	0	2	2	0	1	2	7.61658
TCGA-TM-A84L-01	1242	1	2	1	0	1	2	7.62163
TCGA-KT-A74X-01	438	0	3	1	0	1	1	7.62499
TCGA-P5-A731-01	274	0	2	2	0	1	2	7.6266
TCGA-DU-A76R-01	648	1	3	1	0	1	1	7.62688
TCGA-P5-A730-01	333	0	3	1	0	1	1	7.62812
TCGA-HT-A614-01	82	0	2	1	0	1	2	7.63301
TCGA-FG-5962-01	1453	0	3	1	0	1	1	7.63466
TCGA-HT-7477-01	738	0	3	1	1	1	2	7.64827
TCGA-HT-8010-01	50	0	2	2	1	1	1	7.64865
TCGA-DB-A64V-01	889	0	2	1	0	1	1	7.64997
TCGA-DU-A7T6-01	547	1	3	2	1	1	1	7.65095
TCGA-DH-A7UT-01	531	1	3	1	0	1	2	7.65139
TCGA-FG-A6IZ-01	457	0	2	1	0	1	1	7.65851
TCGA-FG-A70Y-01	868	0	2	2	0	1	2	7.65917
TCGA-S9-A6WQ-01	428	0	2	2	0	1	2	7.66029
TCGA-FG-8185-01	433	0	3	1	0	1	2	7.67638
TCGA-S9-A7R4-01	914	0	3	1	0	1	2	7.67718
TCGA-S9-A7R7-01	3000	0	2	1	0	1	2	7.67748
TCGA-HT-8113-01	900	0	2	2	0	1	2	7.67811
TCGA-FG-A6J3-01	677	0	3	2	0	1	2	7.67834
TCGA-S9-A6WD-01	2289	0	3	1	0	1	1	7.67843
TCGA-DU-A76O-01	522	0	2	1	0	1	2	7.68204
TCGA-DB-A4XC-01	1421	0	2	1	0	1	2	7.6853
TCGA-DB-5280-01	1112	0	2	1	0	1	2	7.68739
TCGA-HT-7677-01	494	0	3	1	0	1	1	7.68813
TCGA-DU-6401-01	2660	1	2	2	0	1	2	7.69242
TCGA-S9-A6WO-01	566	0	2	1	0	1	2	7.70075
TCGA-P5-A72X-01	403	0	3	1	0	1	2	7.70769
TCGA-QH-A65V-01	384	0	2	2	0	1	1	7.71162
TCGA-DU-7018-01	933	1	3	2	0	1	1	7.71383
TCGA-CS-6670-01	1426	0	3	1	0	1	1	7.72184
TCGA-P5-A5EX-01	243	0	3	2	0	1	1	7.72692
TCGA-HW-A5KL-01	878	0	2	2	0	1	2	7.72714
TCGA-S9-A89V-01	569	0	3	1	1	2	2	7.74403
TCGA-HW-7495-01	1078	0	2	2	0	1	1	7.74932
TCGA-S9-A6WG-01	2602	0	3	1	0	1	2	7.75027
TCGA-S9-A7J3-01	629	0	3	2	0	1	1	7.75037
TCGA-DU-6542-01	73	0	3	1	0	1	2	7.75121
TCGA-FG-7637-01	1219	0	2	1	0	1	2	7.7528
TCGA-QH-A6CZ-01	279	0	2	1	0	1	1	7.75694
TCGA-CS-6666-01	1428	0	3	1	0	1	2	7.76677
TCGA-DU-6396-01	2286	1	3	2	0	1	2	7.769
TCGA-TM-A84B-01	758	1	3	1	0	2	2	7.76944
TCGA-DU-A7TG-01	1351	1	2	1	0	1	2	7.77341
TCGA-QH-A6CU-01	451	0	3	2	0	1	1	7.7775
TCGA-DU-5870-01	5546	0	2	2	0	1	1	7.78345
TCGA-DB-A4XG-01	2219	0	3	1	0	1	1	7.78573
TCGA-HT-A74O-01	3	0	3	1	0	1	2	7.78636
TCGA-DU-6394-01	682	1	3	1	0	1	1	7.78677
TCGA-HT-7875-01	10	0	2	1	0	1	1	7.78866
TCGA-DU-5871-01	576	0	2	2	0	1	2	7.79412
TCGA-HT-A616-01	55	0	2	2	0	1	2	7.79456
TCGA-DU-6392-01	6423	0	3	2	0	2	2	7.79648
TCGA-S9-A7QW-01	458	0	3	2	0	1	2	7.80129
TCGA-DU-A5TW-01	760	0	3	2	0	1	2	7.80803
TCGA-QH-A65S-01	77	0	2	2	0	1	2	7.8091
TCGA-DU-7300-01	1886	1	3	2	0	1	1	7.8148
TCGA-HW-8321-01	1294	0	3	1	0	1	2	7.81628
TCGA-DB-A64U-01	846	0	2	2	0	1	1	7.81774
TCGA-E1-5303-01	2052	1	3	1	0	1	2	7.82133
TCGA-QH-A6X8-01	509	0	3	2	0	1	1	7.82291
TCGA-DU-8164-01	651	0	2	1	0	1	1	7.8247
TCGA-HT-7855-01	585	0	3	1	0	1	2	7.83552
TCGA-DH-A7UR-01	1650	0	3	2	0	1	1	7.83701
TCGA-CS-6668-01	1519	0	2	2	0	1	1	7.84018
TCGA-TM-A84R-01	566	0	2	1	0	1	1	7.84026
TCGA-HW-7491-01	2078	0	2	1	0	1	1	7.84465
TCGA-HT-A619-01	651	0	3	2	0	1	1	7.85081
TCGA-DU-A5TR-01	908	0	2	1	0	1	2	7.85428
TCGA-HT-8109-01	169	0	3	1	1	1	1	7.8552
TCGA-HT-7606-01	526	0	2	2	0	1	2	7.85891
TCGA-FG-7636-01	544	0	3	1	0	1	2	7.85996
TCGA-P5-A5F4-01	231	0	3	2	0	1	2	7.85997
TCGA-CS-5394-01	8	0	3	1	0	1	2	7.87069
TCGA-DB-A4XB-01	919	0	3	1	0	1	2	7.87563
TCGA-VM-A8CH-01	714	0	2	2	0	1	2	7.88624
TCGA-HW-7489-01	1262	1	2	1	0	1	2	7.89382
TCGA-DB-A75P-01	492	0	2	2	0	2	2	7.89481
TCGA-DH-A66D-01	846	0	3	2	0	1	2	7.8985
TCGA-P5-A5F1-01	179	0	2	1	0	1	2	7.90963
TCGA-DU-8165-01	582	0	3	2	0	2	2	7.91191
TCGA-F6-A8O3-01	7	0	2	1	0	1	1	7.91608
TCGA-DU-8167-01	471	0	2	2	1	1	2	7.91989
TCGA-QH-A6CY-01	408	0	3	1	0	1	1	7.92193
TCGA-HT-8019-01	1004	0	3	2	0	2	2	7.92246
TCGA-R8-A6MK-01	2702	0	2	1	0	1	1	7.92413
TCGA-DB-A4XD-01	1210	0	3	1	0	1	2	7.92473
TCGA-CS-4941-01	234	1	3	1	1	2	2	7.9319
TCGA-VV-A86M-01	487	0	3	2	0	1	2	7.93335
TCGA-HT-7856-01	1189	0	3	1	0	1	1	7.93623
TCGA-DB-A64R-01	955	0	2	2	0	1	1	7.93901
TCGA-DU-7013-01	269	1	3	1	0	2	2	7.94718
TCGA-HT-7858-01	1540	0	2	1	0	1	2	7.95571
TCGA-HT-8018-01	1152	1	2	2	0	1	2	7.95588
TCGA-HT-A61A-01	194	0	2	2	0	1	2	7.95623
TCGA-DU-7010-01	456	1	3	2	0	1	2	7.95757
TCGA-CS-5393-01	1222	0	3	1	0	1	2	7.95827
TCGA-S9-A7IQ-01	1099	0	2	2	0	1	1	7.95972
TCGA-DB-A64O-01	775	1	2	1	0	2	2	7.96095
TCGA-FG-A713-01	622	0	2	2	1	1	1	7.96431
TCGA-HT-8558-01	418	0	2	2	0	2	2	7.96592
TCGA-P5-A5F2-01	242	0	2	2	0	1	2	7.96944
TCGA-DH-5140-01	607	1	3	2	0	2	2	7.97614
TCGA-DU-A7TC-01	1137	0	2	1	0	1	2	7.97698
TCGA-QH-A6CW-01	414	0	3	1	0	1	2	7.97739
TCGA-DU-6399-01	2000	1	2	1	0	1	2	7.97806
TCGA-TM-A84T-01	724	0	2	1	0	1	2	7.97933
TCGA-P5-A5ET-01	0	0	2	1	0	1	1	7.98334
TCGA-DB-5275-01	1458	0	3	1	0	1	2	7.98666
TCGA-DB-A64S-01	835	0	2	1	0	1	2	7.99017
TCGA-QH-A86X-01	337	0	2	1	0	1	1	7.99108
TCGA-E1-5302-01	1525	1	3	1	0	1	2	7.99511
TCGA-HT-8111-01	7	0	3	1	0	1	2	8.00347
TCGA-HT-8564-01	478	0	3	1	0	2	2	8.00789
TCGA-TM-A7CA-01	1058	0	2	1	0	1	2	8.0171
TCGA-S9-A6WN-01	805	0	3	2	0	1	1	8.02036
TCGA-FG-A60J-01	449	0	2	2	0	1	2	8.02097
TCGA-HT-7476-01	199	0	2	1	0	1	2	8.0213
TCGA-P5-A5EV-01	7	0	2	1	0	1	2	8.02131
TCGA-DU-8162-01	444	1	3	2	1	2	2	8.02155
TCGA-E1-5305-01	2433	1	3	1	0	1	2	8.02964
TCGA-S9-A6U1-01	785	0	3	2	0	1	2	8.03317
TCGA-CS-6186-01	538	1	3	1	0	2	2	8.03353
TCGA-P5-A72W-01	317	0	3	1	0	1	2	8.03669
TCGA-S9-A7QX-01	564	0	3	2	0	1	2	8.03846
TCGA-S9-A7IZ-01	608	0	3	2	0	1	2	8.03891
TCGA-HT-A74J-01	320	0	2	1	0	1	2	8.04003
TCGA-S9-A6U9-01	2918	0	3	1	0	1	2	8.04387
TCGA-HT-8012-01	286	0	2	2	0	1	1	8.04502
TCGA-P5-A5EY-01	72	0	2	1	0	2	2	8.04517
TCGA-S9-A7IY-01	715	0	3	1	0	1	1	8.04639
TCGA-HT-7480-01	2287	0	2	1	0	1	1	8.04702
TCGA-DU-A5TU-01	796	0	2	2	1	1	2	8.04746
TCGA-HT-A5RB-01	3	0	2	1	0	1	2	8.04891
TCGA-HW-7486-01	1721	0	2	1	0	1	1	8.05437
TCGA-E1-5318-01	2379	1	2	2	0	1	1	8.05564
TCGA-QH-A6X9-01	58	0	2	2	1	1	2	8.06424
TCGA-IK-7675-01	578	1	2	1	0	1	2	8.0653
TCGA-CS-6667-01	1469	0	2	2	0	1	2	8.0684
TCGA-FG-A60L-01	655	0	2	2	0	1	2	8.07001
TCGA-S9-A6WI-01	2585	0	2	2	0	1	2	8.07117
TCGA-P5-A733-01	414	0	2	2	0	1	2	8.07207
TCGA-HT-7467-01	3	0	2	1	0	1	1	8.07476
TCGA-FG-A4MW-01	559	1	3	1	1	2	2	8.07561
TCGA-DH-A66G-01	523	0	3	2	0	1	2	8.08019
TCGA-CS-4943-01	1106	1	3	1	0	1	2	8.08213
TCGA-DU-A7TA-01	2565	0	2	1	0	1	2	8.08236
TCGA-DU-A7T8-01	4229	1	3	1	0	1	2	8.08361
TCGA-FG-5963-01	775	1	3	1	0	2	2	8.08793
TCGA-CS-6290-01	1137	1	3	1	0	1	2	8.08865
TCGA-HW-8320-01	1217	0	3	1	0	1	2	8.09086
TCGA-DB-5270-01	3733	0	3	2	0	1	2	8.0947
TCGA-FG-8188-01	455	0	2	1	0	1	2	8.09762
TCGA-DU-6393-01	1585	1	3	1	1	1	1	8.09765
TCGA-EZ-7264-01	1201	0	2	2	0	1	1	8.09767
TCGA-QH-A6CV-01	442	0	3	1	0	2	2	8.09821
TCGA-DU-6400-01	37	1	2	2	1	1	1	8.10005
TCGA-W9-A837-01	1553	0	2	1	0	1	1	8.10086
TCGA-DU-6403-01	354	1	3	2	0	2	2	8.10224
TCGA-HT-7479-01	1227	0	3	1	0	1	2	8.10467
TCGA-QH-A6X4-01	442	0	3	1	0	1	1	8.10508
TCGA-DH-A66B-01	1279	0	3	1	0	1	2	8.10613
TCGA-DU-5874-01	461	0	2	2	1	1	1	8.10722
TCGA-DH-A7UU-01	417	0	3	1	0	1	2	8.11064
TCGA-HT-7474-01	114	0	2	1	0	1	2	8.11165
TCGA-S9-A7R2-01	316	1	3	1	1	2	2	8.11242
TCGA-HT-A618-01	512	0	3	2	0	1	2	8.1197
TCGA-E1-A7YW-01	1120	1	2	1	0	1	2	8.12393
TCGA-VM-A8C8-01	1397	0	2	2	0	1	2	8.12594
TCGA-QH-A870-01	395	0	3	2	0	1	2	8.12688
TCGA-E1-5307-01	1762	1	3	2	1	1	2	8.12779
TCGA-DU-5849-01	443	0	2	1	0	1	1	8.12829
TCGA-CS-6669-01	1494	0	2	2	0	2	2	8.12932
TCGA-HW-8322-01	758	0	2	1	0	1	1	8.131
TCGA-FG-A711-01	1481	1	2	2	0	1	2	8.13148
TCGA-FG-8186-01	487	0	3	2	0	1	1	8.13235
TCGA-DU-7298-01	576	1	3	2	0	1	2	8.13338
TCGA-HW-7487-01	1382	0	2	1	0	1	1	8.137
TCGA-HT-7686-01	1300	0	3	2	0	1	2	8.13709
TCGA-DU-6408-01	3470	1	3	2	0	1	2	8.14083
TCGA-HT-8563-01	860	0	3	2	0	1	2	8.14509
TCGA-DU-7007-01	1915	1	2	1	0	1	2	8.15343
TCGA-DU-8168-01	431	0	3	2	0	1	1	8.17247
TCGA-QH-A6CS-01	588	0	3	1	0	2	2	8.17274
TCGA-TM-A84Q-01	772	0	2	1	0	1	2	8.17286
TCGA-S9-A6U8-01	2988	1	2	1	0	1	2	8.17317
TCGA-R8-A6MO-01	993	0	2	2	0	1	1	8.1748
TCGA-DU-7309-01	84	0	3	2	0	1	2	8.17549
TCGA-TM-A84H-01	926	0	3	2	0	1	2	8.18147
TCGA-FG-6692-01	561	1	3	1	1	2	2	8.18572
TCGA-FG-6688-01	571	0	3	2	0	2	2	8.19116
TCGA-HT-7605-01	139	0	2	1	0	1	1	8.19488
TCGA-HT-7879-01	112	0	3	1	0	1	2	8.19938
TCGA-HT-A74H-01	74	0	3	1	1	2	2	8.20423
TCGA-HT-A5R5-01	4	0	2	2	0	1	2	8.20785
TCGA-DB-A4X9-01	1412	0	2	2	0	1	2	8.2107
TCGA-TM-A84J-01	735	0	3	1	1	2	2	8.21755
TCGA-DU-A6S7-01	638	0	3	2	0	1	2	8.21779
TCGA-HW-7490-01	1387	0	2	1	0	1	2	8.21844
TCGA-DH-5144-01	748	0	3	2	0	1	1	8.23036
TCGA-P5-A5F6-01	39	0	2	1	0	2	2	8.23446
TCGA-DU-5855-01	207	0	3	2	0	1	2	8.23646
TCGA-HT-7485-01	122	0	2	1	0	1	2	8.24036
TCGA-HT-7695-01	442	0	2	2	0	1	1	8.24143
TCGA-S9-A6TV-01	571	0	3	1	0	1	2	8.24153
TCGA-DB-A75M-01	544	0	2	1	0	1	2	8.24226
TCGA-FG-8182-01	416	0	2	1	0	1	2	8.2449
TCGA-HT-7676-01	5	0	2	1	0	1	2	8.24576
TCGA-HT-7611-01	1752	0	2	1	0	1	2	8.2481
TCGA-HT-7694-01	210	0	3	1	0	1	1	8.24836
TCGA-DU-5853-01	407	0	2	1	0	1	2	8.24903
TCGA-DU-7302-01	1834	0	3	2	0	1	1	8.24921
TCGA-DH-5143-01	1401	0	3	1	0	1	2	8.25081
TCGA-HT-A5RC-01	162	1	3	2	1	2	2	8.25523
TCGA-TM-A7C4-01	1470	0	2	2	0	1	2	8.25794
TCGA-DU-7009-01	4695	1	2	2	0	1	1	8.25936
TCGA-DU-A5TP-01	1012	0	3	1	0	1	2	8.25989
TCGA-HT-A61C-01	537	1	3	1	1	2	2	8.26481
TCGA-HT-7857-01	7	0	3	2	0	2	2	8.26683
TCGA-FG-A4MU-01	326	0	3	1	0	2	2	8.26934
TCGA-FG-6690-01	1294	0	2	1	1	1	2	8.27373
TCGA-DB-A64Q-01	182	0	2	2	0	1	1	8.28797
TCGA-DB-5273-01	2493	0	3	1	0	1	2	8.2882
TCGA-DU-6395-01	1491	1	2	1	0	1	2	8.29027
TCGA-HT-7881-01	1079	0	2	1	0	1	1	8.29554
TCGA-DU-5872-01	532	0	2	2	0	1	2	8.29768
TCGA-HT-7481-01	2918	0	2	1	0	1	1	8.3013
TCGA-DU-7008-01	4752	0	2	2	0	1	2	8.31944
TCGA-HT-7877-01	4	0	2	2	0	1	1	8.32508
TCGA-HT-7691-01	3	0	2	2	0	2	2	8.32584
TCGA-S9-A6U6-01	1069	0	3	1	0	1	2	8.32788
TCGA-S9-A6WM-01	604	0	3	2	0	2	2	8.3333
TCGA-QH-A6XA-01	502	0	2	2	0	1	2	8.33812
TCGA-HT-7873-01	718	0	2	1	0	1	2	8.33971
TCGA-HT-7469-01	351	1	3	1	0	2	2	8.34069
TCGA-HT-A4DS-01	7	0	3	2	0	2	2	8.34632
TCGA-HT-7475-01	530	0	3	1	1	1	2	8.3581
TCGA-DU-8163-01	629	0	3	1	0	1	2	8.36472
TCGA-DB-5277-01	1547	1	3	1	0	1	2	8.36557
TCGA-HT-7603-01	705	0	2	1	0	1	2	8.37111
TCGA-DU-A5TT-01	743	0	3	1	1	2	2	8.37115
TCGA-FG-6691-01	1257	0	2	2	0	1	2	8.37148
TCGA-DU-7306-01	1277	0	2	1	1	1	2	8.37189
TCGA-DB-A75L-01	342	0	3	2	0	1	2	8.37365
TCGA-DU-7019-01	800	0	3	1	0	1	2	8.37383
TCGA-HT-8108-01	76	0	2	2	0	1	2	8.37489
TCGA-HT-7902-01	956	0	2	2	0	1	2	8.37717
TCGA-HT-7880-01	162	0	2	1	0	1	2	8.38101
TCGA-HT-7874-01	1130	0	3	2	0	1	1	8.38847
TCGA-HT-7604-01	3725	0	2	1	0	1	2	8.38992
TCGA-E1-5322-01	3978	1	2	2	0	1	2	8.39388
TCGA-QH-A6XC-01	508	0	3	1	0	2	2	8.39839
TCGA-HT-7607-01	96	1	2	2	1	1	1	8.40344
TCGA-HT-7693-01	533	0	2	2	0	1	2	8.40675
TCGA-HT-7483-01	5255	0	2	1	0	1	2	8.41567
TCGA-FG-6689-01	454	0	2	1	0	1	2	8.427
TCGA-HT-8107-01	14	0	2	1	1	2	2	8.438
TCGA-DU-5854-01	257	0	3	2	0	2	2	8.43886
TCGA-FG-7643-01	611	0	2	2	0	2	2	8.44132
TCGA-HT-7602-01	908	0	2	1	0	1	2	8.44725
TCGA-FG-8187-01	611	0	2	1	0	1	1	8.44782
TCGA-HT-7860-01	15	0	3	2	0	2	2	8.45114
TCGA-DU-8166-01	516	0	2	2	0	1	2	8.45604
TCGA-DH-5142-01	1943	0	3	1	0	1	2	8.45697
TCGA-DU-7011-01	3200	1	2	1	0	1	2	8.46022
TCGA-FG-8181-01	862	0	3	1	0	2	2	8.46069
TCGA-S9-A7J0-01	609	0	3	2	0	1	2	8.46413
TCGA-FG-A87Q-01	174	0	3	2	1	2	2	8.47077
TCGA-S9-A7R3-01	3013	0	2	2	0	1	2	8.4784
TCGA-DU-A76L-01	814	1	3	1	0	2	2	8.48052
TCGA-DU-5852-01	205	1	3	2	1	2	2	8.48166
TCGA-DB-5278-01	2772	0	2	1	0	1	1	8.48567
TCGA-DU-7299-01	1339	1	3	1	0	1	2	8.48696
TCGA-HT-7688-01	964	0	3	1	0	1	2	8.49253
TCGA-HT-8013-01	1933	1	2	2	0	1	2	8.49416
TCGA-HT-7482-01	3253	0	2	2	0	1	2	8.49733
TCGA-DU-7304-01	709	1	3	1	0	1	2	8.49997
TCGA-S9-A89Z-01	623	0	3	1	0	1	2	8.50046
TCGA-FN-7833-01	837	0	3	1	0	1	2	8.50452
TCGA-HT-7854-01	1201	0	2	1	1	2	2	8.50809
TCGA-CS-4944-01	1828	0	2	1	0	1	2	8.52093
TCGA-DU-6407-01	2875	1	2	2	0	1	2	8.52403
TCGA-E1-A7Z6-01	984	1	2	2	0	1	2	8.53101
TCGA-HT-7882-01	113	1	3	1	1	2	2	8.5342
TCGA-HT-7689-01	455	0	2	2	0	1	2	8.54136
TCGA-HW-A5KM-01	630	0	2	1	0	1	2	8.54536
TCGA-DU-6404-01	4068	1	3	2	0	2	2	8.56205
TCGA-FG-A70Z-01	328	0	3	2	0	2	2	8.56399
TCGA-HT-7468-01	203	0	3	1	0	1	1	8.56848
TCGA-HT-7473-01	503	0	2	1	0	1	2	8.57968
TCGA-HT-7609-01	1399	0	3	1	0	1	2	8.58769
TCGA-QH-A6CX-01	372	1	2	1	1	2	2	8.59782
TCGA-HT-7690-01	3	0	3	1	0	1	2	8.5986
TCGA-HT-7478-01	194	0	2	1	0	1	2	8.59957
TCGA-S9-A7IS-01	241	1	3	2	0	1	2	8.60914
TCGA-HT-7601-01	153	0	3	2	0	1	2	8.61001
TCGA-F6-A8O4-01	6	0	2	1	0	1	2	8.61978
TCGA-HW-8319-01	1209	1	3	2	0	1	2	8.62146
TCGA-DU-A7TD-01	228	1	3	1	0	2	2	8.6222
TCGA-HT-A617-01	491	0	2	1	0	2	2	8.6402
TCGA-FG-8191-01	992	0	3	1	0	1	2	8.64464
TCGA-DU-7292-01	242	1	3	1	1	2	2	8.64648
TCGA-S9-A6U0-01	742	1	3	1	0	2	2	8.65082
TCGA-HT-7884-01	343	0	2	2	0	1	2	8.66346
TCGA-HT-7680-01	23	0	2	2	0	2	2	8.66755
TCGA-HT-8105-01	190	0	3	1	0	1	1	8.68232
TCGA-DB-5279-01	1354	0	2	1	0	1	1	8.69555
TCGA-DU-7015-01	2761	0	2	2	0	1	2	8.6983
TCGA-HW-A5KK-01	388	1	3	1	1	2	2	8.70389
TCGA-HT-7470-01	1220	1	3	1	0	1	2	8.70623
TCGA-S9-A7IX-01	819	1	3	1	0	2	2	8.7072
TCGA-CS-4938-01	3574	0	2	2	0	1	2	8.70825
TCGA-S9-A6UA-01	178	1	3	1	1	2	2	8.71239
TCGA-DB-5281-01	2381	0	3	1	1	1	2	8.71583
TCGA-CS-6188-01	814	1	3	1	0	2	2	8.75057
TCGA-FG-7634-01	467	0	2	1	0	1	1	8.75711
TCGA-DU-8161-01	722	1	3	2	1	2	2	8.77137
TCGA-S9-A6TZ-01	1120	0	2	2	0	1	2	8.77183
TCGA-QH-A6X3-01	313	0	2	1	0	1	2	8.77512
TCGA-HT-7610-01	1706	0	2	2	0	1	2	8.79579
TCGA-HT-8114-01	1040	0	3	1	0	1	2	8.82272
TCGA-HT-A5RA-01	832	0	3	2	1	2	2	8.82671
TCGA-HT-8011-01	494	0	3	1	0	2	2	8.91479
TCGA-HT-8110-01	419	0	3	1	0	2	2	8.91886
TCGA-CS-5397-01	194	1	3	2	0	2	2	8.92026
TCGA-DU-7301-01	788	1	2	1	0	1	2	8.93547
TCGA-TM-A84C-01	492	1	2	1	0	2	2	8.95314
TCGA-CS-4942-01	1335	1	3	2	0	1	2	8.9581
TCGA-DU-A76K-01	347	1	2	1	1	2	2	8.97527
TCGA-E1-5304-01	1251	1	3	1	0	1	2	9.02449
TCGA-P5-A5EW-01	204	0	2	2	0	1	2	9.03213
TCGA-DU-A7TJ-01	17	0	3	1	0	2	2	9.05031
TCGA-HT-8104-01	372	0	3	2	0	2	2	9.07748
TCGA-DU-7006-01	349	1	3	2	0	2	2	9.10745
TCGA-KT-A7W1-01	438	0	3	2	0	2	2	9.14214
TCGA-DU-5847-01	548	0	3	2	0	2	2	9.14835
TCGA-HT-7472-01	1	0	2	1	0	1	2	9.14902
TCGA-DU-6406-01	512	1	3	2	0	2	2	9.16328
TCGA-CS-5395-01	639	1	2	1	0	2	2	9.18116
TCGA-DU-6402-01	214	1	3	1	0	2	2	9.18455
TCGA-DU-7290-01	315	1	3	2	0	2	2	9.20422
TCGA-P5-A5EU-01	0	0	3	1	0	1	2	9.22126
TCGA-FG-A87N-01	567	0	3	2	0	1	2	9.24248
TCGA-DU-6405-01	605	1	3	2	0	2	2	9.25097
TCGA-VM-A8CD-01	240	1	3	1	0	2	2	9.38448
TCGA-FG-5965-01	1120	1	2	2	0	1	2	9.48416
TCGA-DU-7012-01	199	1	3	2	1	2	2	9.53148
TCGA-DU-8158-01	155	1	3	2	0	2	2	9.57958
