# Supplementary material for: Development and validation of cuproptosis-associated prognostic signatures in WHO 2/3 glioma
Source: Front Oncol. 2022 Aug 18;12:967159. doi: 10.3389/fonc.2022.967159 (PMC9434124; doi:10.3389/fonc.2022.967159)
Supplement: Supplementary file 1 [file DataSheet_1.zip › Datas/Supplementary materials for Figure 3D.xlsx]

## Sheet: Sheet1
	P value	Hazard ratio	mean	lower	upper
Grade	<0.001	2.303(1.474-3.600)	2.3033	1.4736	3.6
Gender	<0.281	1.222(0.849-1.760)	1.222	0.8485	1.76
Age	<0.001	1.051(1.036-1.067)	1.0511	1.0355	1.067
IDH_mutation	<0.001	2.889(1.806-4.622)	2.8889	1.8059	4.622
1p19q_codeletion	<0.243	1.400(0.796-2.462)	1.3999	0.7958	2.462
Score	<0.001	2.176(1.445-3.276)	2.1756	1.4449	3.276
