# Supplementary material for: Development and validation of cuproptosis-associated prognostic signatures in WHO 2/3 glioma
Source: Front Oncol. 2022 Aug 18;12:967159. doi: 10.3389/fonc.2022.967159 (PMC9434124; doi:10.3389/fonc.2022.967159)
Supplement: Supplementary file 1 [file DataSheet_1.zip › Datas/Supplementary materials for Figure 3E.xlsx]

## Sheet: Sheet1
	P value	Hazard ratio	mean	lower	upper
Grade	<0.001	2.991(1.803-4.961)	2.991	1.8032	4.961
Gender	<0.856	1.046(0.646-1.693)	1.046	0.6459	1.693
Age	<0.025	1.026(1.003-1.050)	1.026	1.0033	1.05
IDH_mutation	<0.568	1.160(0.698-1.926)	1.16	0.6979	1.926
1p19q_codeletion	<0.006	4.705(1.553-14.26)	4.705	1.5528	14.257
Score	<0.041	1.899(1.027-3.514)	1.899	1.0265	3.514
