# Supplementary material for: Development and validation of cuproptosis-associated prognostic signatures in WHO 2/3 glioma
Source: Front Oncol. 2022 Aug 18;12:967159. doi: 10.3389/fonc.2022.967159 (PMC9434124; doi:10.3389/fonc.2022.967159)
Supplement: Supplementary file 1 [file DataSheet_1.zip › Datas/Supplementary materials for Figure 4B(1).xlsx]

## Sheet: Sheet1
	Scorerisk	Status	Grade	Gender	Age	IDH	Codeletion	Score
CGGA_1046-1	Low	Alive	Grade II	Male	≤45	Mutant	NA	-1.1106
CGGA_511	Low	Alive	Grade II	Male	≤45	Mutant	NA	-1.04261
CGGA_706	Low	Dead	Grade II	Male	≤45	Wildtype	NA	-0.892525
CGGA_770	Low	Alive	Grade II	Male	≤45	Wildtype	NA	-0.861948
CGGA_191	Low	Dead	Grade II	Male	>45	Mutant	NA	-0.810252
CGGA_792	Low	Dead	Grade II	Male	≤45	Mutant	NA	-0.760736
CGGA_446	Low	Alive	Grade II	Female	≤45	Mutant	Codel	-0.718271
CGGA_365	Low	Alive	Grade II	Female	≤45	Mutant	NA	-0.702591
CGGA_663	Low	Alive	Grade II	Female	≤45	Mutant	Non-codel	-0.664492
CGGA_461	Low	Dead	Grade II	Male	≤45	Mutant	NA	-0.65952
CGGA_856	Low	Alive	Grade II	Male	>45	Mutant	Codel	-0.644832
CGGA_258	Low	Dead	Grade II	Female	>45	Wildtype	NA	-0.622289
CGGA_251	Low	Alive	Grade II	Male	≤45	Mutant	Non-codel	-0.593853
CGGA_566	Low	Dead	Grade II	Male	≤45	Wildtype	NA	-0.593848
CGGA_786	Low	Dead	Grade II	Male	>45	Wildtype	NA	-0.585373
CGGA_746	Low	Dead	Grade II	Male	≤45	Wildtype	NA	-0.574256
CGGA_765	Low	Alive	Grade II	Male	≤45	Mutant	NA	-0.563323
CGGA_659	Low	Alive	Grade II	Female	>45	Wildtype	Non-codel	-0.561637
CGGA_592	Low	Alive	Grade II	Male	>45	Mutant	NA	-0.538941
CGGA_396	Low	Alive	Grade II	Female	>45	Wildtype	NA	-0.53169
CGGA_291	Low	Alive	Grade II	Female	>45	Wildtype	NA	-0.524578
CGGA_662	Low	Dead	Grade II	Female	>45	Mutant	Codel	-0.508616
CGGA_743	Low	Dead	Grade II	Male	≤45	Mutant	NA	-0.505837
CGGA_243	Low	Alive	Grade II	Female	≤45	Mutant	Codel	-0.493068
CGGA_736	Low	Dead	Grade II	Male	≤45	Mutant	NA	-0.471289
CGGA_315	Low	Alive	Grade II	Female	≤45	Mutant	NA	-0.469857
CGGA_671	Low	Alive	Grade II	Female	≤45	Mutant	Codel	-0.469836
CGGA_633	Low	Dead	Grade II	Female	>45	Wildtype	Non-codel	-0.461868
CGGA_459	Low	Alive	Grade II	Male	≤45	Mutant	NA	-0.461702
CGGA_601	Low	Dead	Grade II	Male	≤45	Mutant	Non-codel	-0.447672
CGGA_541	Low	Alive	Grade II	Female	≤45	Wildtype	Non-codel	-0.442985
CGGA_740	Low	Dead	Grade II	Male	≤45	Mutant	NA	-0.430617
CGGA_639	Low	Alive	Grade II	Male	>45	Mutant	NA	-0.415999
CGGA_379	Low	Dead	Grade II	Female	≤45	Mutant	NA	-0.400812
CGGA_543	Low	Alive	Grade II	Male	≤45	Mutant	Codel	-0.386248
CGGA_760	Low	Alive	Grade II	Female	≤45	Mutant	Codel	-0.379739
CGGA_378	Low	Alive	Grade II	Male	>45	Mutant	NA	-0.36672
CGGA_500	Low	Alive	Grade II	Female	≤45	Wildtype	NA	-0.351583
CGGA_898	Low	Dead	Grade II	Male	≤45	Mutant	Non-codel	-0.345898
CGGA_399	Low	Dead	Grade II	Male	≤45	Mutant	NA	-0.336438
CGGA_415	Low	Alive	Grade II	Male	>45	Wildtype	NA	-0.319099
CGGA_347	Low	Dead	Grade II	Female	≤45	Wildtype	NA	-0.316638
CGGA_776	Low	Alive	Grade II	Female	>45	Mutant	NA	-0.31522
CGGA_552	Low	Alive	Grade II	Female	≤45	Wildtype	NA	-0.312816
CGGA_615	Low	Alive	Grade II	Female	≤45	Mutant	NA	-0.293286
CGGA_711	Low	Alive	Grade II	Male	>45	Mutant	NA	-0.279662
CGGA_583	Low	Dead	Grade II	Female	≤45	Mutant	NA	-0.277095
CGGA_523	Low	Alive	Grade II	Female	>45	Mutant	NA	-0.246794
CGGA_323	Low	Alive	Grade II	Female	>45	Wildtype	Non-codel	-0.231565
CGGA_411	Low	Alive	Grade II	Male	≤45	Mutant	NA	-0.229989
CGGA_589	Low	Alive	Grade II	Male	≤45	Mutant	NA	-0.224386
CGGA_544	Low	Alive	Grade II	Female	≤45	Mutant	NA	-0.209544
CGGA_434	Low	Alive	Grade II	Male	≤45	Mutant	NA	-0.199286
CGGA_485	Low	Alive	Grade II	Male	≤45	Mutant	Codel	-0.171994
CGGA_357	Low	Dead	Grade II	Female	≤45	Mutant	NA	-0.169449
CGGA_626	Low	Alive	Grade II	Male	≤45	Wildtype	NA	-0.153235
CGGA_753	Low	Dead	Grade II	Male	≤45	Mutant	NA	-0.143713
CGGA_674	Low	Dead	Grade II	Male	≤45	Mutant	NA	-0.141276
CGGA_522	Low	Alive	Grade II	Female	≤45	Mutant	NA	-0.139995
CGGA_398	Low	Alive	Grade II	Male	≤45	Wildtype	NA	-0.102953
CGGA_256	Low	Alive	Grade II	Male	≤45	Mutant	Non-codel	-0.0953288
CGGA_317	Low	Alive	Grade II	Female	≤45	Mutant	NA	-0.0892694
CGGA_273	Low	Dead	Grade II	Female	≤45	Mutant	Non-codel	-0.0876518
CGGA_635	Low	Alive	Grade II	Male	≤45	Mutant	Codel	-0.0855275
CGGA_519	Low	Alive	Grade II	Female	≤45	Mutant	NA	-0.0837252
CGGA_1006	Low	Dead	Grade III	Male	≤45	Wildtype	Non-codel	-0.939018
CGGA_277	Low	Alive	Grade III	Male	≤45	Mutant	NA	-0.931819
CGGA_438	Low	Dead	Grade III	Male	>45	Mutant	NA	-0.889463
CGGA_498	Low	Dead	Grade III	Male	≤45	Mutant	NA	-0.866054
CGGA_560	Low	Alive	Grade III	Male	≤45	Mutant	Non-codel	-0.865759
CGGA_643	Low	Dead	Grade III	Male	>45	Wildtype	Non-codel	-0.845113
CGGA_489	Low	Alive	Grade III	Male	≤45	Mutant	NA	-0.702458
CGGA_403	Low	Alive	Grade III	Male	≤45	Mutant	NA	-0.662623
CGGA_331	Low	Dead	Grade III	Female	≤45	Wildtype	NA	-0.648618
CGGA_260	Low	Dead	Grade III	Female	>45	Mutant	NA	-0.641124
CGGA_402	Low	Alive	Grade III	Male	>45	Mutant	NA	-0.553979
CGGA_596	Low	Dead	Grade III	Male	>45	Wildtype	NA	-0.520259
CGGA_232	Low	Dead	Grade III	Male	≤45	Wildtype	NA	-0.513088
CGGA_334	Low	Dead	Grade III	Female	≤45	Wildtype	NA	-0.503318
CGGA_412	High	Dead	Grade III	Female	≤45	Mutant	NA	-0.493803
CGGA_314	High	Dead	Grade III	Male	≤45	Mutant	Codel	-0.458478
CGGA_418	High	Alive	Grade III	Male	>45	Wildtype	NA	-0.450277
CGGA_564	High	Dead	Grade III	Male	>45	Wildtype	Non-codel	-0.437942
CGGA_364	High	Dead	Grade III	Male	≤45	Mutant	NA	-0.42631
CGGA_492	High	Alive	Grade III	Male	≤45	Wildtype	Non-codel	-0.42096
CGGA_352	High	Alive	Grade III	Male	≤45	Wildtype	NA	-0.3864
CGGA_353	High	Dead	Grade III	Female	>45	Mutant	NA	-0.373646
CGGA_420	High	Alive	Grade III	Female	≤45	Mutant	Codel	-0.371187
CGGA_1027	High	Alive	Grade III	Male	≤45	Mutant	Codel	-0.343424
CGGA_652	High	Dead	Grade III	Male	≤45	Mutant	Non-codel	-0.267994
CGGA_391	High	Dead	Grade III	Female	≤45	Mutant	NA	-0.256774
CGGA_577	High	Alive	Grade III	Female	≤45	Wildtype	NA	-0.245357
CGGA_703	High	Dead	Grade III	Female	≤45	Mutant	Non-codel	-0.218497
CGGA_505	High	Dead	Grade II	Male	≤45	Mutant	NA	-0.0823038
CGGA_704	High	Dead	Grade II	Male	≤45	Mutant	Non-codel	-0.0733137
CGGA_285	High	Alive	Grade II	Male	≤45	Mutant	NA	-0.0665116
CGGA_579	High	Dead	Grade II	Female	≤45	Wildtype	NA	-0.0544202
CGGA_528	High	Dead	Grade II	Female	>45	Wildtype	NA	-0.049048
CGGA_441	High	Alive	Grade II	Female	≤45	Mutant	NA	-0.0451461
CGGA_282	High	Dead	Grade II	Male	≤45	Mutant	NA	-0.0419393
CGGA_623	High	Alive	Grade II	Male	≤45	Mutant	NA	-0.0235697
CGGA_502	High	Alive	Grade II	Male	≤45	Mutant	Non-codel	-0.0139602
CGGA_440	High	Alive	Grade II	Male	≤45	Wildtype	NA	-0.0130573
CGGA_266	High	Alive	Grade II	Male	≤45	Wildtype	NA	-0.0121152
CGGA_476	High	Dead	Grade II	Female	≤45	Wildtype	NA	-0.00973763
CGGA_281	High	Alive	Grade II	Female	≤45	Mutant	NA	0.0425546
CGGA_275	High	Alive	Grade II	Female	≤45	Wildtype	NA	0.0492964
CGGA_672	High	Alive	Grade II	Male	≤45	Mutant	NA	0.0666654
CGGA_482	High	Dead	Grade II	Male	≤45	Mutant	Codel	0.0685429
CGGA_447	High	Alive	Grade II	Female	≤45	Mutant	NA	0.0756454
CGGA_1005	High	Alive	Grade II	Female	≤45	Mutant	Non-codel	0.0789373
CGGA_387	High	Dead	Grade II	Female	>45	Mutant	NA	0.0869938
CGGA_694	High	Dead	Grade II	Male	≤45	Mutant	Non-codel	0.0906069
CGGA_590	High	Alive	Grade II	Male	≤45	Mutant	NA	0.105086
CGGA_809	High	Dead	Grade II	Male	≤45	Mutant	Non-codel	0.109468
CGGA_708	High	Alive	Grade II	Female	≤45	Mutant	NA	0.135774
CGGA_316	High	Alive	Grade II	Female	≤45	Mutant	NA	0.176378
CGGA_395	High	Dead	Grade II	Male	>45	Wildtype	NA	0.177196
CGGA_267	High	Dead	Grade II	Male	≤45	Mutant	Non-codel	0.187176
CGGA_484	High	Alive	Grade II	Female	≤45	Mutant	NA	0.190641
CGGA_835	High	Alive	Grade II	Male	≤45	Mutant	Codel	0.195566
CGGA_348	High	Alive	Grade II	Female	≤45	Mutant	NA	0.211551
CGGA_718	High	Alive	Grade II	Male	≤45	Mutant	NA	0.213865
CGGA_407	High	Alive	Grade II	Male	≤45	Mutant	NA	0.275692
CGGA_271	High	Alive	Grade II	Male	≤45	Wildtype	NA	0.323211
CGGA_296	High	Alive	Grade II	Male	>45	Wildtype	NA	0.325073
CGGA_312	High	Dead	Grade II	Female	≤45	Mutant	NA	0.363271
CGGA_253	High	Alive	Grade II	Female	≤45	Mutant	NA	0.389178
CGGA_868	High	Alive	Grade II	Male	≤45	Mutant	NA	0.442607
CGGA_469	High	Alive	Grade II	Male	≤45	Mutant	NA	0.553492
CGGA_688	High	Alive	Grade II	Male	≤45	Wildtype	NA	0.583647
CGGA_648	High	Dead	Grade II	Female	≤45	Mutant	NA	0.587972
CGGA_1022	High	Alive	Grade II	Female	>45	Wildtype	Non-codel	0.588809
CGGA_1059	High	Dead	Grade II	Female	>45	Mutant	Non-codel	0.697152
CGGA_558	High	Alive	Grade III	Male	≤45	Mutant	NA	-0.0622899
CGGA_605	High	Alive	Grade III	Male	≤45	Mutant	Non-codel	-0.0282688
CGGA_259	High	Alive	Grade III	Female	≤45	Wildtype	NA	-0.00117632
CGGA_351	High	Dead	Grade III	Female	≤45	Wildtype	NA	0.00795077
CGGA_490	High	Alive	Grade III	Female	≤45	Mutant	Codel	0.0447535
CGGA_598	High	Dead	Grade III	Female	>45	Mutant	Codel	0.0595059
CGGA_513	High	Dead	Grade III	Female	≤45	Wildtype	NA	0.0679333
CGGA_455	High	Alive	Grade III	Female	>45	Wildtype	NA	0.0713724
CGGA_393	High	Dead	Grade III	Male	>45	Mutant	NA	0.13476
CGGA_231	High	Dead	Grade III	Male	>45	Wildtype	NA	0.143292
CGGA_1081	High	Dead	Grade III	Female	≤45	Wildtype	Non-codel	0.185874
CGGA_474	High	Alive	Grade III	Male	>45	Wildtype	Non-codel	0.21452
CGGA_354	High	Dead	Grade III	Male	>45	Mutant	NA	0.232767
CGGA_1061	High	Dead	Grade III	Female	≤45	Mutant	Non-codel	0.30263
CGGA_578	High	Dead	Grade III	Female	>45	Wildtype	Non-codel	0.327357
CGGA_330	High	Dead	Grade III	Male	≤45	Wildtype	Non-codel	0.371195
CGGA_508	High	Dead	Grade III	Female	≤45	Mutant	NA	0.420793
CGGA_405	High	Dead	Grade III	Male	>45	Mutant	NA	0.436987
CGGA_678	High	Dead	Grade III	Male	>45	Wildtype	Non-codel	0.512785
CGGA_562	High	Dead	Grade III	Female	>45	Wildtype	NA	0.594632
CGGA_D46	High	Dead	Grade III	Female	≤45	Mutant	Non-codel	0.743587
CGGA_329	High	Dead	Grade III	Male	≤45	Wildtype	NA	0.800901
CGGA_406	High	Dead	Grade III	Female	≤45	Mutant	Non-codel	0.809387
CGGA_249	High	Dead	Grade III	Male	≤45	Wildtype	NA	1.05005

## Sheet: Sheet3
	Score
CGGA_1046-1	-1.1106
CGGA_511	-1.04261
CGGA_706	-0.892525
CGGA_770	-0.861948
CGGA_191	-0.810252
CGGA_792	-0.760736
CGGA_446	-0.718271
CGGA_365	-0.702591
CGGA_663	-0.664492
CGGA_461	-0.65952
CGGA_856	-0.644832
CGGA_258	-0.622289
CGGA_251	-0.593853
CGGA_566	-0.593848
CGGA_786	-0.585373
CGGA_746	-0.574256
CGGA_765	-0.563323
CGGA_659	-0.561637
CGGA_592	-0.538941
CGGA_396	-0.53169
CGGA_291	-0.524578
CGGA_662	-0.508616
CGGA_743	-0.505837
CGGA_243	-0.493068
CGGA_736	-0.471289
CGGA_315	-0.469857
CGGA_671	-0.469836
CGGA_633	-0.461868
CGGA_459	-0.461702
CGGA_601	-0.447672
CGGA_541	-0.442985
CGGA_740	-0.430617
CGGA_639	-0.415999
CGGA_379	-0.400812
CGGA_543	-0.386248
CGGA_760	-0.379739
CGGA_378	-0.36672
CGGA_500	-0.351583
CGGA_898	-0.345898
CGGA_399	-0.336438
CGGA_415	-0.319099
CGGA_347	-0.316638
CGGA_776	-0.31522
CGGA_552	-0.312816
CGGA_615	-0.293286
CGGA_711	-0.279662
CGGA_583	-0.277095
CGGA_523	-0.246794
CGGA_323	-0.231565
CGGA_411	-0.229989
CGGA_589	-0.224386
CGGA_544	-0.209544
CGGA_434	-0.199286
CGGA_485	-0.171994
CGGA_357	-0.169449
CGGA_626	-0.153235
CGGA_753	-0.143713
CGGA_674	-0.141276
CGGA_522	-0.139995
CGGA_398	-0.102953
CGGA_256	-0.0953288
CGGA_317	-0.0892694
CGGA_273	-0.0876518
CGGA_635	-0.0855275
CGGA_519	-0.0837252
CGGA_1006	-0.939018
CGGA_277	-0.931819
CGGA_438	-0.889463
CGGA_498	-0.866054
CGGA_560	-0.865759
CGGA_643	-0.845113
CGGA_489	-0.702458
CGGA_403	-0.662623
CGGA_331	-0.648618
CGGA_260	-0.641124
CGGA_402	-0.553979
CGGA_596	-0.520259
CGGA_232	-0.513088
CGGA_334	-0.503318
CGGA_412	-0.493803
CGGA_314	-0.458478
CGGA_418	-0.450277
CGGA_564	-0.437942
CGGA_364	-0.42631
CGGA_492	-0.42096
CGGA_352	-0.3864
CGGA_353	-0.373646
CGGA_420	-0.371187
CGGA_1027	-0.343424
CGGA_652	-0.267994
CGGA_391	-0.256774
CGGA_577	-0.245357
CGGA_703	-0.218497
CGGA_505	-0.0823038
CGGA_704	-0.0733137
CGGA_285	-0.0665116
CGGA_579	-0.0544202
CGGA_528	-0.049048
CGGA_441	-0.0451461
CGGA_282	-0.0419393
CGGA_623	-0.0235697
CGGA_502	-0.0139602
CGGA_440	-0.0130573
CGGA_266	-0.0121152
CGGA_476	-0.00973763
CGGA_281	0.0425546
CGGA_275	0.0492964
CGGA_672	0.0666654
CGGA_482	0.0685429
CGGA_447	0.0756454
CGGA_1005	0.0789373
CGGA_387	0.0869938
CGGA_694	0.0906069
CGGA_590	0.105086
CGGA_809	0.109468
CGGA_708	0.135774
CGGA_316	0.176378
CGGA_395	0.177196
CGGA_267	0.187176
CGGA_484	0.190641
CGGA_835	0.195566
CGGA_348	0.211551
CGGA_718	0.213865
CGGA_407	0.275692
CGGA_271	0.323211
CGGA_296	0.325073
CGGA_312	0.363271
CGGA_253	0.389178
CGGA_868	0.442607
CGGA_469	0.553492
CGGA_688	0.583647
CGGA_648	0.587972
CGGA_1022	0.588809
CGGA_1059	0.697152
CGGA_558	-0.0622899
CGGA_605	-0.0282688
CGGA_259	-0.00117632
CGGA_351	0.00795077
CGGA_490	0.0447535
CGGA_598	0.0595059
CGGA_513	0.0679333
CGGA_455	0.0713724
CGGA_393	0.13476
CGGA_231	0.143292
CGGA_1081	0.185874
CGGA_474	0.21452
CGGA_354	0.232767
CGGA_1061	0.30263
CGGA_578	0.327357
CGGA_330	0.371195
CGGA_508	0.420793
CGGA_405	0.436987
CGGA_678	0.512785
CGGA_562	0.594632
CGGA_D46	0.743587
CGGA_329	0.800901
CGGA_406	0.809387
CGGA_249	1.05005
