# Supplementary material for: Development and validation of cuproptosis-associated prognostic signatures in WHO 2/3 glioma
Source: Front Oncol. 2022 Aug 18;12:967159. doi: 10.3389/fonc.2022.967159 (PMC9434124; doi:10.3389/fonc.2022.967159)
Supplement: Supplementary file 1 [file DataSheet_1.zip › Datas/Supplementary materials for Figure 4C.xlsx]

## Sheet: Sheet1
	TCGA-FG-A4MX-01	TCGA-TM-A7C5-01	TCGA-S9-A6WH-01	TCGA-P5-A5F0-01	TCGA-S9-A6WE-01	TCGA-DU-A6S3-01	TCGA-S9-A7QZ-01	TCGA-S9-A6UB-01	TCGA-FG-A6J1-01	TCGA-DB-A64L-01	TCGA-CS-5390-01	TCGA-DU-A6S6-01	TCGA-FG-A4MY-01	TCGA-DU-A5TS-01	TCGA-QH-A6X5-01	TCGA-DU-A7TB-01	TCGA-HT-7692-01	TCGA-HT-8015-01	TCGA-S9-A7J1-01	TCGA-S9-A6U5-01	TCGA-FG-7641-01	TCGA-DB-A4XA-01	TCGA-TM-A7CF-01	TCGA-R8-A73M-01	TCGA-FG-A710-01	TCGA-VM-A8CA-01	TCGA-HT-A615-01	TCGA-VM-A8CE-01	TCGA-QH-A65Z-01	TCGA-S9-A7QY-01	TCGA-S9-A6U2-01	TCGA-FG-A60K-01	TCGA-S9-A6TU-01	TCGA-DH-A66F-01	TCGA-FG-A4MT-01	TCGA-WH-A86K-01	TCGA-DU-A6S2-01	TCGA-VM-A8C9-01	TCGA-DB-A4XH-01	TCGA-DH-A7US-01	TCGA-E1-5319-01	TCGA-S9-A7R1-01	TCGA-S9-A6TY-01	TCGA-HT-7681-01	TCGA-FG-5964-01	TCGA-DU-7294-01	TCGA-HT-7608-01	TCGA-FG-8189-01	TCGA-TM-A84L-01
Grade II	6.32177	6.60105	6.97605	6.99028	6.99275	7.0025	7.08151	7.08531	7.11035	7.13201	7.16884	7.18236	7.18653	7.20284	7.23243	7.23335	7.24313	7.24973	7.26175	7.29032	7.29266	7.32569	7.36691	7.37853	7.39351	7.41104	7.43089	7.4533	7.47271	7.4743	7.47532	7.4769	7.49098	7.49189	7.49277	7.49313	7.49631	7.52078	7.52413	7.52759	7.56697	7.57004	7.57089	7.57118	7.57826	7.58698	7.59925	7.61658	7.62163
Grade III	6.64967	6.89128	6.99844	7.00385	7.00785	7.04469	7.17058	7.18832	7.21406	7.24267	7.24666	7.25913	7.27484	7.27604	7.27616	7.31215	7.33424	7.33769	7.33784	7.34213	7.35209	7.3556	7.35958	7.39274	7.39611	7.40349	7.41183	7.41462	7.41475	7.41596	7.43142	7.43676	7.45384	7.45659	7.46817	7.47009	7.47163	7.47633	7.49131	7.49791	7.503	7.51043	7.52594	7.53841	7.54257	7.56809	7.57399	7.57686	7.58024
[truncated: 188 more columns]
