# Supplementary material for: Development and validation of cuproptosis-associated prognostic signatures in WHO 2/3 glioma
Source: Front Oncol. 2022 Aug 18;12:967159. doi: 10.3389/fonc.2022.967159 (PMC9434124; doi:10.3389/fonc.2022.967159)
Supplement: Supplementary file 1 [file DataSheet_1.zip › Datas/Supplementary materials for Figure 4D.xlsx]

## Sheet: Sheet1
Score	IDH
6.32177	Mutant
6.60105	Mutant
6.97605	Mutant
6.99028	Mutant
6.99275	Mutant
7.0025	Mutant
7.08151	Mutant
7.08531	Mutant
7.11035	Mutant
7.13201	Mutant
7.16884	Mutant
7.18236	Mutant
7.18653	Mutant
7.20284	Mutant
7.23243	Mutant
7.24313	Mutant
7.26175	Mutant
7.29032	Mutant
7.29266	Mutant
7.32569	Mutant
7.36691	Mutant
7.37853	Mutant
7.39351	Mutant
7.41104	Mutant
7.43089	Mutant
7.4533	Mutant
7.47271	Mutant
7.4743	Mutant
7.47532	Mutant
7.4769	Mutant
7.49098	Mutant
7.49189	Mutant
7.49277	Mutant
7.49313	Mutant
7.49631	Mutant
7.52413	Mutant
7.52759	Mutant
7.56697	Mutant
7.57004	Mutant
7.57089	Mutant
7.57118	Mutant
7.57826	Mutant
7.58698	Mutant
7.59925	Mutant
7.61658	Mutant
7.62163	Mutant
7.6266	Mutant
7.63301	Mutant
7.64865	Mutant
7.64997	Mutant
7.65851	Mutant
7.65917	Mutant
7.66029	Mutant
7.67748	Mutant
7.67811	Mutant
7.68204	Mutant
7.6853	Mutant
7.68739	Mutant
7.69242	Mutant
7.70075	Mutant
7.71162	Mutant
7.72714	Mutant
7.74932	Mutant
7.7528	Mutant
7.75694	Mutant
7.77341	Mutant
7.78345	Mutant
7.78866	Mutant
7.79412	Mutant
7.79456	Mutant
7.8091	Mutant
7.81774	Mutant
7.8247	Mutant
7.84018	Mutant
7.84026	Mutant
7.84465	Mutant
7.85428	Mutant
7.85891	Mutant
7.88624	Mutant
7.89382	Mutant
7.90963	Mutant
7.91608	Mutant
7.91989	Mutant
7.92413	Mutant
7.93901	Mutant
7.95571	Mutant
7.95588	Mutant
7.95623	Mutant
7.95972	Mutant
7.96431	Mutant
7.96944	Mutant
7.97698	Mutant
7.97806	Mutant
7.97933	Mutant
7.98334	Mutant
7.99017	Mutant
7.99108	Mutant
8.0171	Mutant
8.02097	Mutant
8.0213	Mutant
8.02131	Mutant
8.04003	Mutant
8.04502	Mutant
8.04702	Mutant
8.04746	Mutant
8.04891	Mutant
8.05437	Mutant
8.05564	Mutant
8.06424	Mutant
8.0653	Mutant
8.0684	Mutant
8.07001	Mutant
8.07117	Mutant
8.07207	Mutant
8.07476	Mutant
8.08236	Mutant
8.09762	Mutant
8.09767	Mutant
8.10005	Mutant
8.10086	Mutant
8.10722	Mutant
8.11165	Mutant
8.12393	Mutant
8.12594	Mutant
8.12829	Mutant
8.131	Mutant
8.13148	Mutant
8.137	Mutant
8.15343	Mutant
8.17286	Mutant
8.17317	Mutant
8.1748	Mutant
8.19488	Mutant
8.20785	Mutant
8.2107	Mutant
8.21844	Mutant
8.24036	Mutant
8.24143	Mutant
8.24226	Mutant
8.2449	Mutant
8.24576	Mutant
8.2481	Mutant
8.24903	Mutant
8.25794	Mutant
8.25936	Mutant
8.27373	Mutant
8.28797	Mutant
8.29027	Mutant
8.29554	Mutant
8.29768	Mutant
8.3013	Mutant
8.31944	Mutant
8.32508	Mutant
8.33812	Mutant
8.33971	Mutant
8.37111	Mutant
8.37148	Mutant
8.37189	Mutant
8.37489	Mutant
8.37717	Mutant
8.38101	Mutant
8.38992	Mutant
8.39388	Mutant
8.40344	Mutant
8.40675	Mutant
8.41567	Mutant
8.427	Mutant
8.44725	Mutant
8.44782	Mutant
8.45604	Mutant
8.46022	Mutant
8.4784	Mutant
8.48567	Mutant
8.49416	Mutant
8.49733	Mutant
8.52093	Mutant
8.52403	Mutant
8.53101	Mutant
8.54136	Mutant
8.54536	Mutant
8.57968	Mutant
8.59957	Mutant
8.61978	Mutant
8.66346	Mutant
8.69555	Mutant
8.6983	Mutant
8.70825	Mutant
8.75711	Mutant
8.77183	Mutant
8.77512	Mutant
8.79579	Mutant
8.93547	Mutant
9.03213	Mutant
9.14902	Mutant
9.48416	Mutant
6.89128	Mutant
6.99844	Mutant
7.00385	Mutant
7.00785	Mutant
7.04469	Mutant
7.17058	Mutant
7.18832	Mutant
7.21406	Mutant
7.24267	Mutant
7.24666	Mutant
7.25913	Mutant
7.27484	Mutant
7.27604	Mutant
7.27616	Mutant
7.31215	Mutant
7.33424	Mutant
7.33784	Mutant
7.34213	Mutant
7.35209	Mutant
7.3556	Mutant
7.35958	Mutant
7.39274	Mutant
7.39611	Mutant
7.40349	Mutant
7.41183	Mutant
7.41462	Mutant
7.41475	Mutant
7.41596	Mutant
7.43142	Mutant
7.43676	Mutant
7.45384	Mutant
7.45659	Mutant
7.46817	Mutant
7.47009	Mutant
7.47633	Mutant
7.49131	Mutant
7.49791	Mutant
7.503	Mutant
7.51043	Mutant
7.52594	Mutant
7.53841	Mutant
7.54257	Mutant
7.56809	Mutant
7.57399	Mutant
7.57686	Mutant
7.58051	Mutant
7.58307	Mutant
7.5889	Mutant
7.58998	Mutant
7.5907	Mutant
7.60263	Mutant
7.62499	Mutant
7.62688	Mutant
7.62812	Mutant
7.63466	Mutant
7.64827	Mutant
7.65095	Mutant
7.65139	Mutant
7.67638	Mutant
7.67718	Mutant
7.67834	Mutant
7.67843	Mutant
7.68813	Mutant
7.70769	Mutant
7.71383	Mutant
7.72184	Mutant
7.72692	Mutant
7.75027	Mutant
7.75037	Mutant
7.75121	Mutant
7.76677	Mutant
7.769	Mutant
7.7775	Mutant
7.78573	Mutant
7.78636	Mutant
7.78677	Mutant
7.80129	Mutant
7.80803	Mutant
7.8148	Mutant
7.81628	Mutant
7.82133	Mutant
7.82291	Mutant
7.83552	Mutant
7.83701	Mutant
7.85081	Mutant
7.8552	Mutant
7.85996	Mutant
7.85997	Mutant
7.87069	Mutant
7.87563	Mutant
7.8985	Mutant
7.92193	Mutant
7.92473	Mutant
7.93335	Mutant
7.93623	Mutant
7.95757	Mutant
7.95827	Mutant
7.97739	Mutant
7.98666	Mutant
7.99511	Mutant
8.00347	Mutant
8.02036	Mutant
8.02964	Mutant
8.03317	Mutant
8.03669	Mutant
8.03846	Mutant
8.03891	Mutant
8.04387	Mutant
8.04639	Mutant
8.08019	Mutant
8.08213	Mutant
8.08361	Mutant
8.08865	Mutant
8.09086	Mutant
8.0947	Mutant
8.09765	Mutant
8.10467	Mutant
8.10508	Mutant
8.10613	Mutant
8.11064	Mutant
8.1197	Mutant
8.12688	Mutant
8.12779	Mutant
8.13235	Mutant
8.13338	Mutant
8.13709	Mutant
8.14083	Mutant
8.14509	Mutant
8.17247	Mutant
8.17549	Mutant
8.18147	Mutant
8.19938	Mutant
8.21779	Mutant
8.23036	Mutant
8.23646	Mutant
8.24153	Mutant
8.24836	Mutant
8.24921	Mutant
8.25081	Mutant
8.25989	Mutant
8.2882	Mutant
8.32788	Mutant
8.3581	Mutant
8.36472	Mutant
8.36557	Mutant
8.37365	Mutant
8.37383	Mutant
8.38847	Mutant
8.45697	Mutant
8.46413	Mutant
8.48696	Mutant
8.49253	Mutant
8.49997	Mutant
8.50046	Mutant
8.50452	Mutant
8.56848	Mutant
8.58769	Mutant
8.5986	Mutant
8.60914	Mutant
8.61001	Mutant
8.62146	Mutant
8.64464	Mutant
8.68232	Mutant
8.70623	Mutant
8.71583	Mutant
8.82272	Mutant
8.9581	Mutant
9.02449	Mutant
9.22126	Mutant
9.24248	Mutant
7.01419	Mutant
7.07138	Mutant
7.10231	Mutant
7.22277	Mutant
7.26564	Mutant
7.3344	Mutant
7.36323	Mutant
7.46144	Mutant
7.4837	Mutant
7.50345	Mutant
7.50843	Mutant
7.56669	Mutant
7.61086	Mutant
7.64302	Mutant
7.64557	Mutant
7.6479	Mutant
7.64815	Mutant
7.65269	Mutant
7.67321	Mutant
7.67884	Mutant
7.69678	Mutant
7.75271	Mutant
7.76211	Mutant
7.7671	Mutant
7.83299	Mutant
7.83877	Mutant
7.86134	Mutant
7.87003	Mutant
7.87997	Mutant
7.89492	Mutant
7.90025	Mutant
7.91232	Mutant
7.97025	Mutant
8.00103	Mutant
8.02988	Mutant
8.06777	Mutant
8.10053	Mutant
8.11401	Mutant
8.15661	Mutant
8.2325	Mutant
8.24214	Mutant
8.2796	Mutant
8.3196	Mutant
8.32742	Mutant
8.43003	Mutant
8.43254	Mutant
8.56026	Mutant
8.75299	Mutant
7.23335	Wildtype
7.24973	Wildtype
7.52078	Wildtype
7.89481	Wildtype
7.96095	Wildtype
7.96592	Wildtype
8.04517	Wildtype
8.12932	Wildtype
8.23446	Wildtype
8.32584	Wildtype
8.438	Wildtype
8.44132	Wildtype
8.50809	Wildtype
8.59782	Wildtype
8.6402	Wildtype
8.66755	Wildtype
8.95314	Wildtype
8.97527	Wildtype
9.18116	Wildtype
6.64967	Wildtype
7.33769	Wildtype
7.47163	Wildtype
7.58024	Wildtype
7.74403	Wildtype
7.76944	Wildtype
7.79648	Wildtype
7.91191	Wildtype
7.92246	Wildtype
7.9319	Wildtype
7.94718	Wildtype
7.97614	Wildtype
8.00789	Wildtype
8.02155	Wildtype
8.03353	Wildtype
8.07561	Wildtype
8.08793	Wildtype
8.09821	Wildtype
8.10224	Wildtype
8.11242	Wildtype
8.17274	Wildtype
8.18572	Wildtype
8.19116	Wildtype
8.20423	Wildtype
8.21755	Wildtype
8.25523	Wildtype
8.26481	Wildtype
8.26683	Wildtype
8.26934	Wildtype
8.3333	Wildtype
8.34069	Wildtype
8.34632	Wildtype
8.37115	Wildtype
8.39839	Wildtype
8.43886	Wildtype
8.45114	Wildtype
8.46069	Wildtype
8.47077	Wildtype
8.48052	Wildtype
8.48166	Wildtype
8.5342	Wildtype
8.56205	Wildtype
8.56399	Wildtype
8.6222	Wildtype
8.64648	Wildtype
8.65082	Wildtype
8.70389	Wildtype
8.7072	Wildtype
8.71239	Wildtype
8.75057	Wildtype
8.77137	Wildtype
8.82671	Wildtype
8.91479	Wildtype
8.91886	Wildtype
8.92026	Wildtype
9.05031	Wildtype
9.07748	Wildtype
9.10745	Wildtype
9.14214	Wildtype
9.14835	Wildtype
9.16328	Wildtype
9.18455	Wildtype
9.20422	Wildtype
9.25097	Wildtype
9.38448	Wildtype
9.53148	Wildtype
9.57958	Wildtype
7.40647	Wildtype
7.68073	Wildtype
7.69285	Wildtype
7.85294	Wildtype
8.45057	Wildtype
8.53329	Wildtype
8.69502	Wildtype
9.01362	Wildtype
