# Supplementary material for: Development and validation of cuproptosis-associated prognostic signatures in WHO 2/3 glioma
Source: Front Oncol. 2022 Aug 18;12:967159. doi: 10.3389/fonc.2022.967159 (PMC9434124; doi:10.3389/fonc.2022.967159)
Supplement: Supplementary file 1 [file DataSheet_1.zip › Datas/Supplementary materials for Figure 4E.xlsx]

## Sheet: Sheet1
Score	Codeletion
6.60105	Codel
6.97605	Codel
6.99028	Codel
6.99275	Codel
7.0025	Codel
7.08151	Codel
7.08531	Codel
7.11035	Codel
7.13201	Codel
7.16884	Codel
7.18236	Codel
7.23243	Codel
7.24313	Codel
7.26175	Codel
7.29032	Codel
7.29266	Codel
7.32569	Codel
7.37853	Codel
7.39351	Codel
7.43089	Codel
7.4533	Codel
7.47271	Codel
7.4743	Codel
7.47532	Codel
7.4769	Codel
7.49189	Codel
7.49631	Codel
7.52413	Codel
7.52759	Codel
7.56697	Codel
7.57004	Codel
7.57089	Codel
7.57118	Codel
7.57826	Codel
7.58698	Codel
7.59925	Codel
7.64865	Codel
7.64997	Codel
7.65851	Codel
7.71162	Codel
7.74932	Codel
7.75694	Codel
7.78345	Codel
7.78866	Codel
7.81774	Codel
7.8247	Codel
7.84018	Codel
7.84026	Codel
7.84465	Codel
7.91608	Codel
7.92413	Codel
7.93901	Codel
7.95972	Codel
7.96431	Codel
7.98334	Codel
7.99108	Codel
8.04502	Codel
8.04702	Codel
8.05437	Codel
8.05564	Codel
8.07476	Codel
8.09767	Codel
8.10005	Codel
8.10086	Codel
8.10722	Codel
8.12829	Codel
8.131	Codel
8.137	Codel
8.1748	Codel
8.19488	Codel
8.24143	Codel
8.25936	Codel
8.28797	Codel
8.29554	Codel
8.3013	Codel
8.32508	Codel
8.40344	Codel
8.44782	Codel
8.48567	Codel
8.69555	Codel
8.75711	Codel
6.89128	Codel
6.99844	Codel
7.00385	Codel
7.00785	Codel
7.04469	Codel
7.17058	Codel
7.21406	Codel
7.24267	Codel
7.24666	Codel
7.25913	Codel
7.27484	Codel
7.27616	Codel
7.31215	Codel
7.33424	Codel
7.33784	Codel
7.34213	Codel
7.35209	Codel
7.39274	Codel
7.39611	Codel
7.40349	Codel
7.41183	Codel
7.41475	Codel
7.41596	Codel
7.43142	Codel
7.43676	Codel
7.45659	Codel
7.46817	Codel
7.47009	Codel
7.47633	Codel
7.49131	Codel
7.49791	Codel
7.503	Codel
7.52594	Codel
7.53841	Codel
7.57399	Codel
7.5907	Codel
7.60263	Codel
7.62499	Codel
7.62688	Codel
7.62812	Codel
7.63466	Codel
7.65095	Codel
7.67843	Codel
7.68813	Codel
7.71383	Codel
7.72184	Codel
7.72692	Codel
7.75037	Codel
7.7775	Codel
7.78573	Codel
7.78677	Codel
7.8148	Codel
7.82291	Codel
7.83701	Codel
7.85081	Codel
7.8552	Codel
7.92193	Codel
7.93623	Codel
8.02036	Codel
8.04639	Codel
8.09765	Codel
8.10508	Codel
8.13235	Codel
8.17247	Codel
8.23036	Codel
8.24836	Codel
8.24921	Codel
8.38847	Codel
8.56848	Codel
8.68232	Codel
7.01419	Codel
7.07138	Codel
7.10231	Codel
7.22277	Codel
7.26564	Codel
7.3344	Codel
7.36323	Codel
7.46144	Codel
7.61086	Codel
7.64302	Codel
7.64815	Codel
7.67321	Codel
7.69678	Codel
7.76211	Codel
7.7671	Codel
8.32742	Codel
8.43254	Codel
6.32177	Non-codel
7.18653	Non-codel
7.20284	Non-codel
7.23335	Non-codel
7.24973	Non-codel
7.36691	Non-codel
7.41104	Non-codel
7.49098	Non-codel
7.49277	Non-codel
7.49313	Non-codel
7.52078	Non-codel
7.61658	Non-codel
7.62163	Non-codel
7.6266	Non-codel
7.63301	Non-codel
7.65917	Non-codel
7.66029	Non-codel
7.67748	Non-codel
7.67811	Non-codel
7.68204	Non-codel
7.6853	Non-codel
7.68739	Non-codel
7.69242	Non-codel
7.70075	Non-codel
7.72714	Non-codel
7.7528	Non-codel
7.77341	Non-codel
7.79412	Non-codel
7.79456	Non-codel
7.8091	Non-codel
7.85428	Non-codel
7.85891	Non-codel
7.88624	Non-codel
7.89289	Non-codel
7.89382	Non-codel
7.89481	Non-codel
7.90963	Non-codel
7.91989	Non-codel
7.95571	Non-codel
7.95588	Non-codel
7.95623	Non-codel
7.96095	Non-codel
7.96592	Non-codel
7.96944	Non-codel
7.97698	Non-codel
7.97806	Non-codel
7.97933	Non-codel
7.99017	Non-codel
8.0171	Non-codel
8.02097	Non-codel
8.0213	Non-codel
8.02131	Non-codel
8.04003	Non-codel
8.04517	Non-codel
8.04746	Non-codel
8.04891	Non-codel
8.06424	Non-codel
8.0653	Non-codel
8.0684	Non-codel
8.07001	Non-codel
8.07117	Non-codel
8.07207	Non-codel
8.08236	Non-codel
8.09762	Non-codel
8.11165	Non-codel
8.12393	Non-codel
8.12594	Non-codel
8.12932	Non-codel
8.13148	Non-codel
8.15343	Non-codel
8.17286	Non-codel
8.17317	Non-codel
8.20785	Non-codel
8.2107	Non-codel
8.21844	Non-codel
8.23446	Non-codel
8.24036	Non-codel
8.24226	Non-codel
8.2449	Non-codel
8.24576	Non-codel
8.2481	Non-codel
8.24903	Non-codel
8.25794	Non-codel
8.27373	Non-codel
8.29027	Non-codel
8.29768	Non-codel
8.31944	Non-codel
8.32584	Non-codel
8.33812	Non-codel
8.33971	Non-codel
8.37111	Non-codel
8.37148	Non-codel
8.37189	Non-codel
8.37489	Non-codel
8.37717	Non-codel
8.38101	Non-codel
8.38992	Non-codel
8.39388	Non-codel
8.40675	Non-codel
8.41567	Non-codel
8.427	Non-codel
8.438	Non-codel
8.44132	Non-codel
8.44725	Non-codel
8.45604	Non-codel
8.46022	Non-codel
8.4784	Non-codel
8.49416	Non-codel
8.49733	Non-codel
8.50809	Non-codel
8.52093	Non-codel
8.52403	Non-codel
8.53101	Non-codel
8.54136	Non-codel
8.54536	Non-codel
8.57968	Non-codel
8.59782	Non-codel
8.59957	Non-codel
8.61978	Non-codel
8.6402	Non-codel
8.66346	Non-codel
8.66755	Non-codel
8.6983	Non-codel
8.70825	Non-codel
8.71643	Non-codel
8.77183	Non-codel
8.77512	Non-codel
8.79579	Non-codel
8.93547	Non-codel
8.95314	Non-codel
8.97527	Non-codel
9.03213	Non-codel
9.14902	Non-codel
9.18116	Non-codel
9.48416	Non-codel
6.64967	Non-codel
7.18832	Non-codel
7.27604	Non-codel
7.33769	Non-codel
7.3556	Non-codel
7.35958	Non-codel
7.41462	Non-codel
7.45384	Non-codel
7.47163	Non-codel
7.51043	Non-codel
7.54257	Non-codel
7.56809	Non-codel
7.57686	Non-codel
7.58024	Non-codel
7.58051	Non-codel
7.58307	Non-codel
7.5889	Non-codel
7.58998	Non-codel
7.64827	Non-codel
7.65139	Non-codel
7.67638	Non-codel
7.67718	Non-codel
7.67834	Non-codel
7.70769	Non-codel
7.74403	Non-codel
7.75027	Non-codel
7.75121	Non-codel
7.76677	Non-codel
7.769	Non-codel
7.76944	Non-codel
7.78636	Non-codel
7.79648	Non-codel
7.80129	Non-codel
7.80803	Non-codel
7.81628	Non-codel
7.82133	Non-codel
7.83552	Non-codel
7.85996	Non-codel
7.85997	Non-codel
7.87069	Non-codel
7.87563	Non-codel
7.8985	Non-codel
7.91191	Non-codel
7.92246	Non-codel
7.92473	Non-codel
7.9319	Non-codel
7.93335	Non-codel
7.94718	Non-codel
7.95757	Non-codel
7.95827	Non-codel
7.97614	Non-codel
7.97739	Non-codel
7.98666	Non-codel
7.99511	Non-codel
8.00347	Non-codel
8.00789	Non-codel
8.02155	Non-codel
8.02964	Non-codel
8.03317	Non-codel
8.03353	Non-codel
8.03669	Non-codel
8.03846	Non-codel
8.03891	Non-codel
8.04387	Non-codel
8.07561	Non-codel
8.08019	Non-codel
8.08213	Non-codel
8.08361	Non-codel
8.08793	Non-codel
8.08865	Non-codel
8.09086	Non-codel
8.0947	Non-codel
8.09821	Non-codel
8.10224	Non-codel
8.10467	Non-codel
8.10613	Non-codel
8.11064	Non-codel
8.11242	Non-codel
8.1197	Non-codel
8.12688	Non-codel
8.12779	Non-codel
8.13338	Non-codel
8.13709	Non-codel
8.14083	Non-codel
8.14509	Non-codel
8.17274	Non-codel
8.17549	Non-codel
8.18147	Non-codel
8.18572	Non-codel
8.19116	Non-codel
8.19938	Non-codel
8.20423	Non-codel
8.21755	Non-codel
8.21779	Non-codel
8.23646	Non-codel
8.24153	Non-codel
8.25081	Non-codel
8.25523	Non-codel
8.25989	Non-codel
8.26481	Non-codel
8.26683	Non-codel
8.26934	Non-codel
8.2882	Non-codel
8.32788	Non-codel
8.3333	Non-codel
8.34069	Non-codel
8.34632	Non-codel
8.3581	Non-codel
8.36472	Non-codel
8.36557	Non-codel
8.37115	Non-codel
8.37365	Non-codel
8.37383	Non-codel
8.39839	Non-codel
8.43886	Non-codel
8.45114	Non-codel
8.45697	Non-codel
8.46069	Non-codel
8.46413	Non-codel
8.47077	Non-codel
8.48052	Non-codel
8.48166	Non-codel
8.48696	Non-codel
8.49253	Non-codel
8.49997	Non-codel
8.50046	Non-codel
8.50452	Non-codel
8.5342	Non-codel
8.56205	Non-codel
8.56399	Non-codel
8.58769	Non-codel
8.5986	Non-codel
8.60914	Non-codel
8.61001	Non-codel
8.62146	Non-codel
8.6222	Non-codel
8.64464	Non-codel
8.64648	Non-codel
8.65082	Non-codel
8.70389	Non-codel
8.70623	Non-codel
8.7072	Non-codel
8.71239	Non-codel
8.71583	Non-codel
8.75057	Non-codel
8.77137	Non-codel
8.82272	Non-codel
8.82671	Non-codel
8.91479	Non-codel
8.91886	Non-codel
8.92026	Non-codel
8.9581	Non-codel
9.02449	Non-codel
9.05031	Non-codel
9.07748	Non-codel
9.10745	Non-codel
9.14214	Non-codel
9.14835	Non-codel
9.16328	Non-codel
9.18455	Non-codel
9.20422	Non-codel
9.22126	Non-codel
9.24248	Non-codel
9.25097	Non-codel
9.38448	Non-codel
9.53148	Non-codel
9.57958	Non-codel
7.40647	Non-codel
7.4837	Non-codel
7.50345	Non-codel
7.50843	Non-codel
7.56669	Non-codel
7.64557	Non-codel
7.6479	Non-codel
7.65269	Non-codel
7.67884	Non-codel
7.68073	Non-codel
7.69285	Non-codel
7.75271	Non-codel
7.83299	Non-codel
7.83877	Non-codel
7.85294	Non-codel
7.86134	Non-codel
7.87003	Non-codel
7.87997	Non-codel
7.89492	Non-codel
7.90025	Non-codel
7.91232	Non-codel
7.97025	Non-codel
8.00103	Non-codel
8.02988	Non-codel
8.06509	Non-codel
8.06777	Non-codel
8.10053	Non-codel
8.11401	Non-codel
8.15661	Non-codel
8.2325	Non-codel
8.24214	Non-codel
8.2796	Non-codel
8.3196	Non-codel
8.43003	Non-codel
8.45057	Non-codel
8.53329	Non-codel
8.56026	Non-codel
8.69502	Non-codel
8.75299	Non-codel
9.01362	Non-codel
