# Supplementary material for: Development and validation of cuproptosis-associated prognostic signatures in WHO 2/3 glioma
Source: Front Oncol. 2022 Aug 18;12:967159. doi: 10.3389/fonc.2022.967159 (PMC9434124; doi:10.3389/fonc.2022.967159)
Supplement: Supplementary file 1 [file DataSheet_1.zip › Datas/Supplementary materials for Figure 4F.xlsx]

## Sheet: Sheet1
Score	Gender
6.97605	FEMALE
7.11035	FEMALE
7.13201	FEMALE
7.16884	FEMALE
7.18236	FEMALE
7.18653	FEMALE
7.23243	FEMALE
7.36691	FEMALE
7.37853	FEMALE
7.39351	FEMALE
7.43089	FEMALE
7.4743	FEMALE
7.47532	FEMALE
7.4769	FEMALE
7.49277	FEMALE
7.49631	FEMALE
7.52078	FEMALE
7.52413	FEMALE
7.56697	FEMALE
7.57118	FEMALE
7.58698	FEMALE
7.61658	FEMALE
7.6266	FEMALE
7.64865	FEMALE
7.65917	FEMALE
7.66029	FEMALE
7.67811	FEMALE
7.69242	FEMALE
7.71162	FEMALE
7.72714	FEMALE
7.74932	FEMALE
7.78345	FEMALE
7.79412	FEMALE
7.79456	FEMALE
7.8091	FEMALE
7.81774	FEMALE
7.84018	FEMALE
7.85891	FEMALE
7.88624	FEMALE
7.89481	FEMALE
7.91989	FEMALE
7.93901	FEMALE
7.95588	FEMALE
7.95623	FEMALE
7.95972	FEMALE
7.96431	FEMALE
7.96592	FEMALE
7.96944	FEMALE
8.02097	FEMALE
8.04502	FEMALE
8.04746	FEMALE
8.05564	FEMALE
8.06424	FEMALE
8.0684	FEMALE
8.07001	FEMALE
8.07117	FEMALE
8.07207	FEMALE
8.09767	FEMALE
8.10005	FEMALE
8.10722	FEMALE
8.12594	FEMALE
8.12932	FEMALE
8.13148	FEMALE
8.1748	FEMALE
8.20785	FEMALE
8.2107	FEMALE
8.24143	FEMALE
8.25794	FEMALE
8.25936	FEMALE
8.28797	FEMALE
8.29768	FEMALE
8.31944	FEMALE
8.32508	FEMALE
8.32584	FEMALE
8.33812	FEMALE
8.37148	FEMALE
8.37489	FEMALE
8.37717	FEMALE
8.39388	FEMALE
8.40344	FEMALE
8.40675	FEMALE
8.44132	FEMALE
8.45604	FEMALE
8.4784	FEMALE
8.49416	FEMALE
8.49733	FEMALE
8.52403	FEMALE
8.53101	FEMALE
8.54136	FEMALE
8.66346	FEMALE
8.66755	FEMALE
8.6983	FEMALE
8.70825	FEMALE
8.71643	FEMALE
8.77183	FEMALE
8.79579	FEMALE
9.03213	FEMALE
9.48416	FEMALE
6.89128	FEMALE
7.00385	FEMALE
7.00785	FEMALE
7.18832	FEMALE
7.25913	FEMALE
7.27484	FEMALE
7.27604	FEMALE
7.27616	FEMALE
7.31215	FEMALE
7.33424	FEMALE
7.33769	FEMALE
7.35209	FEMALE
7.3556	FEMALE
7.35958	FEMALE
7.41183	FEMALE
7.41462	FEMALE
7.43142	FEMALE
7.43676	FEMALE
7.45384	FEMALE
7.46817	FEMALE
7.47163	FEMALE
7.49131	FEMALE
7.54257	FEMALE
7.58024	FEMALE
7.58307	FEMALE
7.5907	FEMALE
7.65095	FEMALE
7.67834	FEMALE
7.71383	FEMALE
7.72692	FEMALE
7.75037	FEMALE
7.769	FEMALE
7.7775	FEMALE
7.79648	FEMALE
7.80129	FEMALE
7.80803	FEMALE
7.8148	FEMALE
7.82291	FEMALE
7.83701	FEMALE
7.85081	FEMALE
7.85997	FEMALE
7.8985	FEMALE
7.91191	FEMALE
7.92246	FEMALE
7.93335	FEMALE
7.95757	FEMALE
7.97614	FEMALE
8.02036	FEMALE
8.02155	FEMALE
8.03317	FEMALE
8.03846	FEMALE
8.03891	FEMALE
8.08019	FEMALE
8.0947	FEMALE
8.10224	FEMALE
8.1197	FEMALE
8.12688	FEMALE
8.12779	FEMALE
8.13235	FEMALE
8.13338	FEMALE
8.13709	FEMALE
8.14083	FEMALE
8.14509	FEMALE
8.17247	FEMALE
8.17549	FEMALE
8.18147	FEMALE
8.19116	FEMALE
8.21779	FEMALE
8.23036	FEMALE
8.23646	FEMALE
8.24921	FEMALE
8.25523	FEMALE
8.26683	FEMALE
8.3333	FEMALE
8.34632	FEMALE
8.37365	FEMALE
8.38847	FEMALE
8.43886	FEMALE
8.45114	FEMALE
8.46413	FEMALE
8.47077	FEMALE
8.48166	FEMALE
8.56205	FEMALE
8.56399	FEMALE
8.60914	FEMALE
8.61001	FEMALE
8.62146	FEMALE
8.77137	FEMALE
8.82671	FEMALE
8.92026	FEMALE
8.9581	FEMALE
9.07748	FEMALE
9.10745	FEMALE
9.14214	FEMALE
9.14835	FEMALE
9.16328	FEMALE
9.20422	FEMALE
9.24248	FEMALE
9.25097	FEMALE
9.53148	FEMALE
9.57958	FEMALE
7.01419	FEMALE
7.07138	FEMALE
7.11103	FEMALE
7.22277	FEMALE
7.42447	FEMALE
7.46144	FEMALE
7.4837	FEMALE
7.56669	FEMALE
7.57631	FEMALE
7.61086	FEMALE
7.64302	FEMALE
7.64557	FEMALE
7.67321	FEMALE
7.76211	FEMALE
7.83299	FEMALE
7.83877	FEMALE
7.85294	FEMALE
7.86134	FEMALE
7.87619	FEMALE
7.87997	FEMALE
7.89492	FEMALE
7.96613	FEMALE
8.00103	FEMALE
8.00959	FEMALE
8.02988	FEMALE
8.07934	FEMALE
8.10053	FEMALE
8.11401	FEMALE
8.15661	FEMALE
8.24214	FEMALE
8.25704	FEMALE
8.3196	FEMALE
8.32742	FEMALE
8.43003	FEMALE
8.45057	FEMALE
8.69502	FEMALE
8.75299	FEMALE
6.32177	MALE
6.60105	MALE
6.99028	MALE
6.99275	MALE
7.0025	MALE
7.08151	MALE
7.08531	MALE
7.20284	MALE
7.23335	MALE
7.24313	MALE
7.24973	MALE
7.26175	MALE
7.29032	MALE
7.29266	MALE
7.32569	MALE
7.41104	MALE
7.4533	MALE
7.47271	MALE
7.49098	MALE
7.49189	MALE
7.49313	MALE
7.52759	MALE
7.57004	MALE
7.57089	MALE
7.57826	MALE
7.59925	MALE
7.62163	MALE
7.63301	MALE
7.64997	MALE
7.65851	MALE
7.67748	MALE
7.68204	MALE
7.6853	MALE
7.68739	MALE
7.70075	MALE
7.7528	MALE
7.75694	MALE
7.77341	MALE
7.78866	MALE
7.8247	MALE
7.84026	MALE
7.84465	MALE
7.85428	MALE
7.89289	MALE
7.89382	MALE
7.90963	MALE
7.91608	MALE
7.92413	MALE
7.95571	MALE
7.96095	MALE
7.97698	MALE
7.97806	MALE
7.97933	MALE
7.98334	MALE
7.99017	MALE
7.99108	MALE
8.0171	MALE
8.0213	MALE
8.02131	MALE
8.04003	MALE
8.04517	MALE
8.04702	MALE
8.04891	MALE
8.05437	MALE
8.0653	MALE
8.07476	MALE
8.08236	MALE
8.09762	MALE
8.10086	MALE
8.11165	MALE
8.12393	MALE
8.12829	MALE
8.131	MALE
8.137	MALE
8.15343	MALE
8.17286	MALE
8.17317	MALE
8.19488	MALE
8.21844	MALE
8.23446	MALE
8.24036	MALE
8.24226	MALE
8.2449	MALE
8.24576	MALE
8.2481	MALE
8.24903	MALE
8.27373	MALE
8.29027	MALE
8.29554	MALE
8.3013	MALE
8.33971	MALE
8.37111	MALE
8.37189	MALE
8.38101	MALE
8.38992	MALE
8.41567	MALE
8.427	MALE
8.438	MALE
8.44725	MALE
8.44782	MALE
8.46022	MALE
8.48567	MALE
8.50809	MALE
8.52093	MALE
8.54536	MALE
8.57968	MALE
8.59782	MALE
8.59957	MALE
8.61978	MALE
8.6402	MALE
8.69555	MALE
8.75711	MALE
8.77512	MALE
8.93547	MALE
8.95314	MALE
8.97527	MALE
9.14902	MALE
9.18116	MALE
6.64967	MALE
6.99844	MALE
7.04469	MALE
7.17058	MALE
7.21406	MALE
7.24267	MALE
7.24666	MALE
7.33784	MALE
7.34213	MALE
7.39274	MALE
7.39611	MALE
7.40349	MALE
7.41475	MALE
7.41596	MALE
7.45659	MALE
7.47009	MALE
7.47633	MALE
7.49791	MALE
7.503	MALE
7.51043	MALE
7.52594	MALE
7.53841	MALE
7.56809	MALE
7.57399	MALE
7.57686	MALE
7.58051	MALE
7.5889	MALE
7.58998	MALE
7.60263	MALE
7.62499	MALE
7.62688	MALE
7.62812	MALE
7.63466	MALE
7.64827	MALE
7.65139	MALE
7.67638	MALE
7.67718	MALE
7.67843	MALE
7.68813	MALE
7.70769	MALE
7.72184	MALE
7.74403	MALE
7.75027	MALE
7.75121	MALE
7.76677	MALE
7.76944	MALE
7.78573	MALE
7.78636	MALE
7.78677	MALE
7.81628	MALE
7.82133	MALE
7.83552	MALE
7.8552	MALE
7.85996	MALE
7.87069	MALE
7.87563	MALE
7.92193	MALE
7.92473	MALE
7.9319	MALE
7.93623	MALE
7.94718	MALE
7.95827	MALE
7.97739	MALE
7.98666	MALE
7.99511	MALE
8.00347	MALE
8.00789	MALE
8.02964	MALE
8.03353	MALE
8.03669	MALE
8.04387	MALE
8.04639	MALE
8.07561	MALE
8.08213	MALE
8.08361	MALE
8.08793	MALE
8.08865	MALE
8.09086	MALE
8.09765	MALE
8.09821	MALE
8.10467	MALE
8.10508	MALE
8.10613	MALE
8.11064	MALE
8.11242	MALE
8.17274	MALE
8.18572	MALE
8.19938	MALE
8.20423	MALE
8.21755	MALE
8.24153	MALE
8.24836	MALE
8.25081	MALE
8.25989	MALE
8.26481	MALE
8.26934	MALE
8.2882	MALE
8.32788	MALE
8.34069	MALE
8.3581	MALE
8.36472	MALE
8.36557	MALE
8.37115	MALE
8.37383	MALE
8.39839	MALE
8.45697	MALE
8.46069	MALE
8.48052	MALE
8.48696	MALE
8.49253	MALE
8.49997	MALE
8.50046	MALE
8.50452	MALE
8.5342	MALE
8.56848	MALE
8.58769	MALE
8.5986	MALE
8.6222	MALE
8.64464	MALE
8.64648	MALE
8.65082	MALE
8.68232	MALE
8.70389	MALE
8.70623	MALE
8.7072	MALE
8.71239	MALE
8.71583	MALE
8.75057	MALE
8.82272	MALE
8.91479	MALE
8.91886	MALE
9.02449	MALE
9.05031	MALE
9.18455	MALE
9.22126	MALE
9.38448	MALE
6.63089	MALE
7.10231	MALE
7.26564	MALE
7.3344	MALE
7.36323	MALE
7.40647	MALE
7.50345	MALE
7.50843	MALE
7.55118	MALE
7.6479	MALE
7.64815	MALE
7.65269	MALE
7.67884	MALE
7.68073	MALE
7.69285	MALE
7.69678	MALE
7.75271	MALE
7.7671	MALE
7.7852	MALE
7.87003	MALE
7.90025	MALE
7.91232	MALE
7.97025	MALE
8.05693	MALE
8.06509	MALE
8.06777	MALE
8.19012	MALE
8.2325	MALE
8.2796	MALE
8.43254	MALE
8.53329	MALE
8.56026	MALE
8.70112	MALE
9.01362	MALE
