# Supplementary material for: Development and validation of cuproptosis-associated prognostic signatures in WHO 2/3 glioma
Source: Front Oncol. 2022 Aug 18;12:967159. doi: 10.3389/fonc.2022.967159 (PMC9434124; doi:10.3389/fonc.2022.967159)
Supplement: Supplementary file 1 [file DataSheet_1.zip › Datas/Supplementary materials for Figure 4G.xlsx]

## Sheet: Sheet1
Grade	Score
Grade II	-1.1106
Grade II	-1.04261
Grade II	-0.892525
Grade II	-0.861948
Grade II	-0.810252
Grade II	-0.760736
Grade II	-0.718271
Grade II	-0.702591
Grade II	-0.664492
Grade II	-0.65952
Grade II	-0.644832
Grade II	-0.622289
Grade II	-0.593853
Grade II	-0.593848
Grade II	-0.585373
Grade II	-0.574256
Grade II	-0.563323
Grade II	-0.561637
Grade II	-0.538941
Grade II	-0.53169
Grade II	-0.524578
Grade II	-0.508616
Grade II	-0.505837
Grade II	-0.493068
Grade II	-0.471289
Grade II	-0.469857
Grade II	-0.469836
Grade II	-0.461868
Grade II	-0.461702
Grade II	-0.447672
Grade II	-0.442985
Grade II	-0.430617
Grade II	-0.415999
Grade II	-0.400812
Grade II	-0.386248
Grade II	-0.379739
Grade II	-0.36672
Grade II	-0.351583
Grade II	-0.345898
Grade II	-0.336438
Grade II	-0.319099
Grade II	-0.316638
Grade II	-0.31522
Grade II	-0.312816
Grade II	-0.293286
Grade II	-0.279662
Grade II	-0.277095
Grade II	-0.246794
Grade II	-0.231565
Grade II	-0.229989
Grade II	-0.224386
Grade II	-0.209544
Grade II	-0.199286
Grade II	-0.171994
Grade II	-0.169449
Grade II	-0.153235
Grade II	-0.143713
Grade II	-0.141276
Grade II	-0.139995
Grade II	-0.102953
Grade II	-0.0953288
Grade II	-0.0892694
Grade II	-0.0876518
Grade II	-0.0855275
Grade II	-0.0837252
Grade III	-0.939018
Grade III	-0.931819
Grade III	-0.889463
Grade III	-0.866054
Grade III	-0.865759
Grade III	-0.845113
Grade III	-0.702458
Grade III	-0.662623
Grade III	-0.648618
Grade III	-0.641124
Grade III	-0.553979
Grade III	-0.520259
Grade III	-0.513088
Grade III	-0.503318
Grade III	-0.493803
Grade III	-0.458478
Grade III	-0.450277
Grade III	-0.437942
Grade III	-0.42631
Grade III	-0.42096
Grade III	-0.3864
Grade III	-0.373646
Grade III	-0.371187
Grade III	-0.343424
Grade III	-0.267994
Grade III	-0.256774
Grade III	-0.245357
Grade III	-0.218497
Grade II	-0.0823038
Grade II	-0.0733137
Grade II	-0.0665116
Grade II	-0.0544202
Grade II	-0.049048
Grade II	-0.0451461
Grade II	-0.0419393
Grade II	-0.0235697
Grade II	-0.0139602
Grade II	-0.0130573
Grade II	-0.0121152
Grade II	-0.00973763
Grade II	0.0425546
Grade II	0.0492964
Grade II	0.0666654
Grade II	0.0685429
Grade II	0.0756454
Grade II	0.0789373
Grade II	0.0869938
Grade II	0.0906069
Grade II	0.105086
Grade II	0.109468
Grade II	0.135774
Grade II	0.176378
Grade II	0.177196
Grade II	0.187176
Grade II	0.190641
Grade II	0.195566
Grade II	0.211551
Grade II	0.213865
Grade II	0.275692
Grade II	0.323211
Grade II	0.325073
Grade II	0.363271
Grade II	0.389178
Grade II	0.442607
Grade II	0.553492
Grade II	0.583647
Grade II	0.587972
Grade II	0.588809
Grade II	0.697152
Grade III	-0.0622899
Grade III	-0.0282688
Grade III	-0.00117632
Grade III	0.00795077
Grade III	0.0447535
Grade III	0.0595059
Grade III	0.0679333
Grade III	0.0713724
Grade III	0.13476
Grade III	0.143292
Grade III	0.185874
Grade III	0.21452
Grade III	0.232767
Grade III	0.30263
Grade III	0.327357
Grade III	0.371195
Grade III	0.420793
Grade III	0.436987
Grade III	0.512785
Grade III	0.594632
Grade III	0.743587
Grade III	0.800901
Grade III	0.809387
Grade III	1.05005
