# Supplementary material for: Development and validation of cuproptosis-associated prognostic signatures in WHO 2/3 glioma
Source: Front Oncol. 2022 Aug 18;12:967159. doi: 10.3389/fonc.2022.967159 (PMC9434124; doi:10.3389/fonc.2022.967159)
Supplement: Supplementary file 1 [file DataSheet_1.zip › Datas/Supplementary materials for Figure 4H.xlsx]

## Sheet: Sheet1
IDH	Score
Mutant	-1.1106
Mutant	-1.04261
Mutant	-0.810252
Mutant	-0.760736
Mutant	-0.718271
Mutant	-0.702591
Mutant	-0.664492
Mutant	-0.65952
Mutant	-0.644832
Mutant	-0.593853
Mutant	-0.563323
Mutant	-0.538941
Mutant	-0.508616
Mutant	-0.505837
Mutant	-0.493068
Mutant	-0.471289
Mutant	-0.469857
Mutant	-0.469836
Mutant	-0.461702
Mutant	-0.447672
Mutant	-0.430617
Mutant	-0.415999
Mutant	-0.400812
Mutant	-0.386248
Mutant	-0.379739
Mutant	-0.36672
Mutant	-0.345898
Mutant	-0.336438
Mutant	-0.31522
Mutant	-0.293286
Mutant	-0.279662
Mutant	-0.277095
Mutant	-0.246794
Mutant	-0.229989
Mutant	-0.224386
Mutant	-0.209544
Mutant	-0.199286
Mutant	-0.171994
Mutant	-0.169449
Mutant	-0.143713
Mutant	-0.141276
Mutant	-0.139995
Mutant	-0.0953288
Mutant	-0.0892694
Mutant	-0.0876518
Mutant	-0.0855275
Mutant	-0.0837252
Mutant	-0.931819
Mutant	-0.889463
Mutant	-0.866054
Mutant	-0.865759
Mutant	-0.702458
Mutant	-0.662623
Mutant	-0.641124
Mutant	-0.553979
Mutant	-0.493803
Mutant	-0.458478
Mutant	-0.42631
Mutant	-0.373646
Mutant	-0.371187
Mutant	-0.343424
Mutant	-0.267994
Mutant	-0.256774
Mutant	-0.218497
Mutant	-0.0823038
Mutant	-0.0733137
Mutant	-0.0665116
Mutant	-0.0451461
Mutant	-0.0419393
Mutant	-0.0235697
Mutant	-0.0139602
Mutant	0.0425546
Mutant	0.0666654
Mutant	0.0685429
Mutant	0.0756454
Mutant	0.0789373
Mutant	0.0869938
Mutant	0.0906069
Mutant	0.105086
Mutant	0.109468
Mutant	0.135774
Mutant	0.176378
Mutant	0.187176
Mutant	0.190641
Mutant	0.195566
Mutant	0.211551
Mutant	0.213865
Mutant	0.275692
Mutant	0.363271
Mutant	0.389178
Mutant	0.442607
Mutant	0.553492
Mutant	0.587972
Mutant	0.697152
Mutant	-0.0622899
Mutant	-0.0282688
Mutant	0.0447535
Mutant	0.0595059
Mutant	0.13476
Mutant	0.232767
Mutant	0.30263
Mutant	0.420793
Mutant	0.436987
Mutant	0.743587
Mutant	0.809387
Wildtype	-0.892525
Wildtype	-0.861948
Wildtype	-0.622289
Wildtype	-0.593848
Wildtype	-0.585373
Wildtype	-0.574256
Wildtype	-0.561637
Wildtype	-0.53169
Wildtype	-0.524578
Wildtype	-0.461868
Wildtype	-0.442985
Wildtype	-0.351583
Wildtype	-0.319099
Wildtype	-0.316638
Wildtype	-0.312816
Wildtype	-0.231565
Wildtype	-0.153235
Wildtype	-0.102953
Wildtype	-0.939018
Wildtype	-0.845113
Wildtype	-0.648618
Wildtype	-0.520259
Wildtype	-0.513088
Wildtype	-0.503318
Wildtype	-0.450277
Wildtype	-0.437942
Wildtype	-0.42096
Wildtype	-0.3864
Wildtype	-0.245357
Wildtype	-0.0544202
Wildtype	-0.049048
Wildtype	-0.0130573
Wildtype	-0.0121152
Wildtype	-0.00973763
Wildtype	0.0492964
Wildtype	0.177196
Wildtype	0.323211
Wildtype	0.325073
Wildtype	0.583647
Wildtype	0.588809
Wildtype	-0.00117632
Wildtype	0.00795077
Wildtype	0.0679333
Wildtype	0.0713724
Wildtype	0.143292
Wildtype	0.185874
Wildtype	0.21452
Wildtype	0.327357
Wildtype	0.371195
Wildtype	0.512785
Wildtype	0.594632
Wildtype	0.800901
Wildtype	1.05005
