# Supplementary material for: Development and validation of cuproptosis-associated prognostic signatures in WHO 2/3 glioma
Source: Front Oncol. 2022 Aug 18;12:967159. doi: 10.3389/fonc.2022.967159 (PMC9434124; doi:10.3389/fonc.2022.967159)
Supplement: Supplementary file 1 [file DataSheet_1.zip › Datas/Supplementary materials for Figure 4I.xlsx]

## Sheet: Sheet1
Codeletion	Score
Codel	-0.718271
Codel	-0.644832
Codel	-0.508616
Codel	-0.493068
Codel	-0.469836
Codel	-0.386248
Codel	-0.379739
Codel	-0.171994
Codel	-0.0855275
Codel	-0.458478
Codel	-0.371187
Codel	-0.343424
Codel	0.0685429
Codel	0.195566
Codel	0.0447535
Codel	0.0595059
Non-codel	-0.664492
Non-codel	-0.593853
Non-codel	-0.561637
Non-codel	-0.461868
Non-codel	-0.447672
Non-codel	-0.442985
Non-codel	-0.345898
Non-codel	-0.231565
Non-codel	-0.0953288
Non-codel	-0.0876518
Non-codel	-0.939018
Non-codel	-0.865759
Non-codel	-0.845113
Non-codel	-0.437942
Non-codel	-0.42096
Non-codel	-0.267994
Non-codel	-0.218497
Non-codel	-0.0733137
Non-codel	-0.0139602
Non-codel	0.0789373
Non-codel	0.0906069
Non-codel	0.109468
Non-codel	0.187176
Non-codel	0.588809
Non-codel	0.697152
Non-codel	-0.0282688
Non-codel	0.185874
Non-codel	0.21452
Non-codel	0.30263
Non-codel	0.327357
Non-codel	0.371195
Non-codel	0.512785
Non-codel	0.743587
Non-codel	0.809387
