# Supplementary material for: Development and validation of cuproptosis-associated prognostic signatures in WHO 2/3 glioma
Source: Front Oncol. 2022 Aug 18;12:967159. doi: 10.3389/fonc.2022.967159 (PMC9434124; doi:10.3389/fonc.2022.967159)
Supplement: Supplementary file 1 [file DataSheet_1.zip › Datas/Supplementary materials for Figure 4J.xlsx]

## Sheet: Sheet1
Gender	Score
Male	-1.1106
Male	-1.04261
Male	-0.892525
Male	-0.861948
Male	-0.810252
Male	-0.760736
Female	-0.718271
Female	-0.702591
Female	-0.664492
Male	-0.65952
Male	-0.644832
Female	-0.622289
Male	-0.593853
Male	-0.593848
Male	-0.585373
Male	-0.574256
Male	-0.563323
Female	-0.561637
Male	-0.538941
Female	-0.53169
Female	-0.524578
Female	-0.508616
Male	-0.505837
Female	-0.493068
Male	-0.471289
Female	-0.469857
Female	-0.469836
Female	-0.461868
Male	-0.461702
Male	-0.447672
Female	-0.442985
Male	-0.430617
Male	-0.415999
Female	-0.400812
Male	-0.386248
Female	-0.379739
Male	-0.36672
Female	-0.351583
Male	-0.345898
Male	-0.336438
Male	-0.319099
Female	-0.316638
Female	-0.31522
Female	-0.312816
Female	-0.293286
Male	-0.279662
Female	-0.277095
Female	-0.246794
Female	-0.231565
Male	-0.229989
Male	-0.224386
Female	-0.209544
Male	-0.199286
Male	-0.171994
Female	-0.169449
Male	-0.153235
Male	-0.143713
Male	-0.141276
Female	-0.139995
Male	-0.102953
Male	-0.0953288
Female	-0.0892694
Female	-0.0876518
Male	-0.0855275
Female	-0.0837252
Male	-0.939018
Male	-0.931819
Male	-0.889463
Male	-0.866054
Male	-0.865759
Male	-0.845113
Male	-0.702458
Male	-0.662623
Female	-0.648618
Female	-0.641124
Male	-0.553979
Male	-0.520259
Male	-0.513088
Female	-0.503318
Female	-0.493803
Male	-0.458478
Male	-0.450277
Male	-0.437942
Male	-0.42631
Male	-0.42096
Male	-0.3864
Female	-0.373646
Female	-0.371187
Male	-0.343424
Male	-0.267994
Female	-0.256774
Female	-0.245357
Female	-0.218497
Male	-0.0823038
Male	-0.0733137
Male	-0.0665116
Female	-0.0544202
Female	-0.049048
Female	-0.0451461
Male	-0.0419393
Male	-0.0235697
Male	-0.0139602
Male	-0.0130573
Male	-0.0121152
Female	-0.00973763
Female	0.0425546
Female	0.0492964
Male	0.0666654
Male	0.0685429
Female	0.0756454
Female	0.0789373
Female	0.0869938
Male	0.0906069
Male	0.105086
Male	0.109468
Female	0.135774
Female	0.176378
Male	0.177196
Male	0.187176
Female	0.190641
Male	0.195566
Female	0.211551
Male	0.213865
Male	0.275692
Male	0.323211
Male	0.325073
Female	0.363271
Female	0.389178
Male	0.442607
Male	0.553492
Male	0.583647
Female	0.587972
Female	0.588809
Female	0.697152
Male	-0.0622899
Male	-0.0282688
Female	-0.00117632
Female	0.00795077
Female	0.0447535
Female	0.0595059
Female	0.0679333
Female	0.0713724
Male	0.13476
Male	0.143292
Female	0.185874
Male	0.21452
Male	0.232767
Female	0.30263
Female	0.327357
Male	0.371195
Female	0.420793
Male	0.436987
Male	0.512785
Female	0.594632
Female	0.743587
Male	0.800901
Female	0.809387
Male	1.05005
