# Supplementary material for: Development and validation of cuproptosis-associated prognostic signatures in WHO 2/3 glioma
Source: Front Oncol. 2022 Aug 18;12:967159. doi: 10.3389/fonc.2022.967159 (PMC9434124; doi:10.3389/fonc.2022.967159)
Supplement: Supplementary file 1 [file DataSheet_1.zip › Datas/Supplementary materials for Figure 5C-D.xlsx]

## Sheet: Sheet1
	FDX1	CDKN2A	Grade
TCGA-S9-A6U8-01	10.0647	9.13699	Tumor
TCGA-P5-A72W-01	10.5803	10.3576	Tumor
TCGA-VM-A8CH-01	9.75822	9.40514	Tumor
TCGA-DU-5849-01	9.95274	8	Tumor
TCGA-F6-A8O3-01	10.3685	10.0526	Tumor
TCGA-P5-A735-01	9.29232	8.53138	Tumor
TCGA-HW-7495-01	9.5216	8.30834	Tumor
TCGA-P5-A781-01	9.87805	9.74987	Tumor
TCGA-HT-A74O-01	9.85019	9.59991	Tumor
TCGA-FG-A87Q-01	9.91737	6.62936	Tumor
TCGA-TQ-A7RF-01	10.1586	10.9801	Tumor
TCGA-TM-A84Q-01	10.2155	9.59805	Tumor
TCGA-TM-A84S-01	9.60733	9.2854	Tumor
TCGA-DB-A75O-01	9.22159	8.59991	Tumor
TCGA-DB-A64V-01	9.76487	9.66534	Tumor
TCGA-QH-A65V-01	9.97298	9.52552	Tumor
TCGA-S9-A6WE-01	9.46557	10.388	Tumor
TCGA-QH-A6X3-01	10.1137	5.90689	Tumor
TCGA-HT-A614-01	9.80413	10.0715	Tumor
TCGA-DU-A7TC-01	9.98014	8.12412	Tumor
TCGA-DH-A7US-01	9.45121	8.99718	Tumor
TCGA-S9-A89V-01	9.42417	9.21675	Tumor
TCGA-DU-7309-01	10.1098	8.43879	Tumor
TCGA-P5-A77W-01	9.51175	9.41996	Tumor
TCGA-WY-A85B-01	10.2119	8.70044	Tumor
TCGA-P5-A77X-01	9.96145	9.24079	Tumor
TCGA-QH-A6CX-01	9.90087	5.32193	Tumor
TCGA-FG-6689-01	10.1007	8.12412	Tumor
TCGA-CS-4943-01	10.0835	8.92184	Tumor
TCGA-FG-A70Z-01	10.3365	7.33092	Tumor
TCGA-HT-7880-01	9.90989	6.88264	Tumor
TCGA-HT-7607-01	10.1898	6.82018	Tumor
TCGA-CS-5395-01	10.1098	4.52356	Tumor
TCGA-DB-A75P-01	9.68299	7.8392	Tumor
TCGA-DU-5871-01	10.3197	11.0478	Tumor
TCGA-HT-7605-01	10.1137	7.90689	Tumor
TCGA-TQ-A7RW-01	9.64386	8.93958	Tumor
TCGA-R8-A6MO-01	10.1737	8.54689	Tumor
TCGA-DU-8166-01	10.2562	9.21432	Tumor
TCGA-HT-7606-01	10.4564	11.1013	Tumor
TCGA-S9-A6WH-01	9.15482	9.60733	Tumor
TCGA-TM-A7C3-01	9.78136	11.6092	Tumor
TCGA-HT-7472-01	10.332	5.55459	Tumor
TCGA-DU-7015-01	10.545	9.19967	Tumor
TCGA-DU-6403-01	9.84549	8.79442	Tumor
TCGA-FG-A70Y-01	9.85487	9.97441	Tumor
TCGA-HT-7602-01	9.98584	7.31288	Tumor
TCGA-FN-7833-01	10.403	9.34873	Tumor
TCGA-DB-A4XB-01	9.58871	8.19967	Tumor
TCGA-DB-A4XC-01	9.29921	7.74819	Tumor
TCGA-DB-A75L-01	10.3848	8.43879	Tumor
TCGA-DU-A5TU-01	10.3945	10.1536	Tumor
TCGA-S9-A6WN-01	10.4073	9.50581	Tumor
TCGA-DU-5870-01	10.207	9.61102	Tumor
TCGA-VM-A8CE-01	9.57743	9.57932	Tumor
TCGA-DU-7013-01	10.4346	12.7413	Tumor
TCGA-RY-A840-01	10.2946	9.53916	Tumor
TCGA-FG-A87N-01	10.5632	5.35755	Tumor
TCGA-WY-A85E-01	10.3208	9.61839	Tumor
TCGA-HT-7471-01	9.45121	8.80413	Tumor
TCGA-P5-A5ET-01	9.83447	7.14975	Tumor
TCGA-DU-6410-01	9.22882	8.10329	Tumor
TCGA-HT-7884-01	9.66888	5.72792	Tumor
TCGA-FG-6690-01	10.043	9.23601	Tumor
TCGA-DB-5281-01	10.1836	6.88264	Tumor
TCGA-HT-A617-01	11.1787	9.85175	Tumor
TCGA-TQ-A7RN-01	9.97441	9.37069	Tumor
TCGA-CS-4942-01	10.4147	6.97728	Tumor
TCGA-S9-A6TX-01	9.56605	9.26679	Tumor
TCGA-E1-A7YK-01	9.79442	10.7177	Tumor
TCGA-F6-A8O4-01	10.4778	9.41363	Tumor
TCGA-DU-7009-01	10.0674	7.83289	Tumor
TCGA-CS-6667-01	10.1124	9.01681	Tumor
TCGA-HT-8107-01	9.90087	5.78136	Tumor
TCGA-FG-8185-01	10.1176	10.4367	Tumor
TCGA-FG-8181-01	9.82972	4.64386	Tumor
TCGA-DB-5275-01	9.99152	10.1497	Tumor
TCGA-TM-A7C5-01	8.76818	9.39017	Tumor
TCGA-R8-A6MK-01	10.0941	8.23362	Tumor
TCGA-DU-5847-01	10.7194	6.55459	Tumor
TCGA-TQ-A7RI-01	9.67948	8.62205	Tumor
TCGA-E1-5304-01	10.6018	7.05528	Tumor
TCGA-DU-8158-01	10.813	6	Tumor
TCGA-P5-A5EV-01	10.2204	9.74147	Tumor
TCGA-S9-A7R7-01	9.86264	10.3026	Tumor
TCGA-HT-8104-01	10.5517	6.55459	Tumor
TCGA-QH-A6CY-01	9.79766	7.79442	Tumor
TCGA-QH-A65R-01	9.45943	7.06609	Tumor
TCGA-DU-6404-01	10.4147	8.61839	Tumor
TCGA-TM-A84F-01	9.55651	9.49185	Tumor
TCGA-WH-A86K-01	9.9629	10.4231	Tumor
TCGA-DU-6397-01	9.75322	9.7364	Tumor
TCGA-P5-A5EZ-01	9.84706	10.9091	Tumor
TCGA-HT-A618-01	10.5953	9.97871	Tumor
TCGA-DB-A64L-01	9.57743	9.87805	Tumor
TCGA-DB-5277-01	10.1485	7.72792	Tumor
TCGA-S9-A6TZ-01	10.8289	10.0251	Tumor
TCGA-HW-7493-01	10.4838	7.97154	Tumor
TCGA-P5-A5F4-01	9.75656	7.7211	Tumor
TCGA-DH-5140-01	10.3421	11.2556	Tumor
TCGA-TQ-A7RV-01	9.90839	10.6384	Tumor
TCGA-S9-A6WG-01	9.58496	8.86419	Tumor
TCGA-FG-A713-01	9.41574	5.97728	Tumor
TCGA-DU-8165-01	10.0795	11.6834	Tumor
TCGA-E1-5305-01	9.76653	8.25267	Tumor
TCGA-DU-7306-01	10.5167	9.99152	Tumor
TCGA-DU-A7TB-01	9.35755	11.2755	Tumor
TCGA-TM-A84M-01	9.20701	8.76487	Tumor
TCGA-HT-7881-01	9.37504	5.42626	Tumor
TCGA-DB-A4XG-01	10.0593	9.04712	Tumor
TCGA-HT-7694-01	9.99152	7.27612	Tumor
TCGA-RY-A83Y-01	9.35094	8.24317	Tumor
TCGA-S9-A6U5-01	9.81378	9.99718	Tumor
TCGA-DU-8167-01	9.91588	9.40088	Tumor
TCGA-HT-7677-01	9.87805	10.0647	Tumor
TCGA-E1-A7YU-01	9.70908	10.6284	Tumor
TCGA-CS-6669-01	9.13955	3.32193	Tumor
TCGA-DU-8168-01	10.3923	9.21189	Tumor
TCGA-FG-7634-01	10.1911	5.72792	Tumor
TCGA-FG-A4MY-01	9.16491	9.42206	Tumor
TCGA-CS-5397-01	10.2288	5.67243	Tumor
TCGA-FG-A6IZ-01	9.84706	8.0607	Tumor
TCGA-DB-5270-01	9.98014	8.48382	Tumor
TCGA-HT-A5RC-01	9.66888	6	Tumor
TCGA-P5-A5EY-01	9.77314	7.27612	Tumor
TCGA-RY-A845-01	10.3794	10.0417	Tumor
TCGA-TM-A84I-01	10.3049	13.227	Tumor
TCGA-HT-7856-01	9.75989	8.20945	Tumor
TCGA-HT-7467-01	9.62022	7.10852	Tumor
TCGA-DB-A64U-01	9.78136	8.76487	Tumor
TCGA-FG-A711-01	9.97298	8.54303	Tumor
TCGA-HT-7620-01	8.97154	7.90689	Tumor
TCGA-FG-A60L-01	10.3772	9.67772	Tumor
TCGA-HT-A61B-01	10.0334	9.3966	Tumor
TCGA-HT-7481-01	9.74651	6.22882	Tumor
TCGA-FG-A6J3-01	10.585	12.4663	Tumor
TCGA-RY-A83Z-01	10.2923	9.16742	Tumor
TCGA-S9-A7J1-01	9.41785	9.50581	Tumor
TCGA-TQ-A7RJ-01	10.1176	9.41574	Tumor
TCGA-S9-A7IX-01	10.2228	6.89482	Tumor
TCGA-S9-A6WI-01	9.85798	7.14975	Tumor
TCGA-HT-7684-01	10.1085	10.8424	Tumor
TCGA-DU-5854-01	9.67243	6.18982	Tumor
TCGA-DU-7299-01	10.4398	9.10329	Tumor
TCGA-TM-A84R-01	9.73978	7.57743	Tumor
TCGA-DU-6400-01	10.1396	8.84862	Tumor
TCGA-TQ-A7RS-01	9.55075	8.88874	Tumor
TCGA-IK-8125-01	9.87498	9.60177	Tumor
TCGA-KT-A74X-01	10.1687	9.98014	Tumor
TCGA-DU-5853-01	10.1636	9.04712	Tumor
TCGA-P5-A5EX-01	10.2324	9.89936	Tumor
TCGA-FG-8182-01	9.90989	8.55459	Tumor
TCGA-DU-A7T8-01	9.80574	8.85487	Tumor
TCGA-DU-6399-01	9.9263	10.1163	Tumor
TCGA-RY-A847-01	9.71939	7.70044	Tumor
TCGA-DU-A5TS-01	9.39232	9.6865	Tumor
TCGA-HT-7485-01	9.99577	9.32867	Tumor
TCGA-HT-8563-01	10.4062	10.6448	Tumor
TCGA-P5-A730-01	9.39874	6.96578	Tumor
TCGA-HT-8558-01	9.50383	6.14975	Tumor
TCGA-HW-7486-01	9.55075	7.90689	Tumor
TCGA-R8-A6ML-01	9.82655	10.3902	Tumor
TCGA-DU-6542-01	9.46352	8.41785	Tumor
TCGA-DU-7007-01	10.4019	10.6221	Tumor
TCGA-E1-A7YE-01	10.6724	10.8186	Tumor
TCGA-VW-A8FI-01	9.57932	12.7151	Tumor
TCGA-DU-6402-01	10.6662	6.14975	Tumor
TCGA-HW-7490-01	10.445	8.49586	Tumor
TCGA-HT-7611-01	10.3923	10.6312	Tumor
TCGA-DU-A6S2-01	9.14211	7.69349	Tumor
TCGA-S9-A6UA-01	10.2715	6.39232	Tumor
TCGA-FG-8191-01	10.633	9.75322	Tumor
TCGA-DU-7290-01	10.9901	9.55651	Tumor
TCGA-S9-A7IY-01	9.7039	6.67243	Tumor
TCGA-FG-A4MU-01	9.94544	7.05528	Tumor
TCGA-E1-A7YY-01	9.63662	6.82018	Tumor
TCGA-IK-7675-01	10.7928	11.4481	Tumor
TCGA-TQ-A7RK-01	9.54496	10.0362	Tumor
TCGA-DH-5144-01	10.1737	7.6865	Tumor
TCGA-R8-A6YH-01	9.84706	5.85798	Tumor
TCGA-E1-5307-01	10.0471	8.97728	Tumor
TCGA-P5-A5F6-01	9.48583	5.90689	Tumor
TCGA-E1-A7Z4-01	10.3608	11.3292	Tumor
TCGA-DU-7008-01	10.3998	9.57365	Tumor
TCGA-E1-5322-01	10.363	9.01681	Tumor
TCGA-E1-A7YH-01	10.128	10.6284	Tumor
TCGA-HT-7609-01	10.567	8.77479	Tumor
TCGA-DU-5852-01	10.1046	6.18982	Tumor
TCGA-E1-A7YO-01	9.48985	8.68299	Tumor
TCGA-W9-A837-01	9.95128	7.53916	Tumor
TCGA-HT-7695-01	10.1737	7.77479	Tumor
TCGA-VV-A86M-01	9.47371	6.88264	Tumor
TCGA-HT-7610-01	10.2503	6.52356	Tumor
TCGA-VW-A7QS-01	10.0512	11.1917	Tumor
TCGA-TQ-A7RG-01	9.55651	10.5498	Tumor
TCGA-E1-A7YS-01	10.2784	7.46761	Tumor
TCGA-HT-7691-01	10.8811	11.1874	Tumor
TCGA-DU-A6S3-01	9.04985	8.78463	Tumor
TCGA-TQ-A8XE-01	9.62022	9.01402	Tumor
TCGA-E1-A7YM-01	9.76155	9.94691	Tumor
TCGA-DB-A4X9-01	10.4294	9.45121	Tumor
TCGA-HT-7860-01	9.89482	5.39232	Tumor
TCGA-S9-A6TW-01	9.97011	9.22159	Tumor
TCGA-HT-A74J-01	9.6865	8.47573	Tumor
TCGA-S9-A7IQ-01	9.87958	7.40939	Tumor
TCGA-HT-7601-01	10.7134	8.66888	Tumor
TCGA-TQ-A7RH-01	9.79604	10.9809	Tumor
TCGA-QH-A6CW-01	9.85331	9.28771	Tumor
TCGA-DU-A7TD-01	9.87805	5.80735	Tumor
TCGA-R8-A73M-01	9.63481	7.69349	Tumor
TCGA-DU-6392-01	10.5708	12.0885	Tumor
TCGA-QH-A6CU-01	9.85953	8.05528	Tumor
TCGA-HT-7482-01	10.4778	8.58496	Tumor
TCGA-E1-5311-01	9.75656	9.633	Tumor
TCGA-P5-A5F1-01	10.2432	10.0661	Tumor
TCGA-DU-7019-01	10.403	8.64746	Tumor
TCGA-DB-A64W-01	9.86728	9.28771	Tumor
TCGA-DU-A76O-01	9.71939	9.23601	Tumor
TCGA-S9-A6UB-01	9.32643	9.88874	Tumor
TCGA-P5-A780-01	9.93074	8.84862	Tumor
TCGA-DU-6401-01	9.82655	9.84078	Tumor
TCGA-CS-6666-01	9.58496	8.33092	Tumor
TCGA-HW-8320-01	9.93958	9.12928	Tumor
TCGA-FG-A4MT-01	8.98868	6.96578	Tumor
TCGA-FG-6691-01	10.1085	8.70044	Tumor
TCGA-S9-A6WM-01	9.41785	4.58496	Tumor
TCGA-DB-A64R-01	9.39232	5.35755	Tumor
TCGA-FG-8189-01	9.23362	6.18982	Tumor
TCGA-DB-5280-01	9.76487	11.1376	Tumor
TCGA-HT-8011-01	10.5177	6.22882	Tumor
TCGA-TQ-A7RP-01	10.4676	9.30834	Tumor
TCGA-DU-7294-01	9.73471	9.31967	Tumor
TCGA-E1-5302-01	10.1972	10.1111	Tumor
TCGA-HT-7480-01	9.85953	7.85175	Tumor
TCGA-DU-A7TJ-01	10.4409	5.75489	Tumor
TCGA-FG-7636-01	9.69	9.08481	Tumor
TCGA-CS-4944-01	10.4189	8.37938	Tumor
TCGA-E1-A7YQ-01	9.84078	9.92926	Tumor
TCGA-FG-8187-01	9.7879	5.93074	Tumor
TCGA-HT-7474-01	10.1724	9.44915	Tumor
TCGA-HT-7477-01	9.45121	8.71081	Tumor
TCGA-DH-A7UR-01	9.59805	6.52356	Tumor
TCGA-CS-6186-01	9.50581	7.03342	Tumor
TCGA-S9-A7IS-01	10.3923	7.22882	Tumor
TCGA-S9-A7J0-01	10.4398	8.65464	Tumor
TCGA-S9-A6U6-01	10.2456	8.76155	Tumor
TCGA-S9-A7QZ-01	9.31288	10.0458	Tumor
TCGA-QH-A6CZ-01	9.83131	7.94837	Tumor
TCGA-DB-5279-01	10.1699	6.06609	Tumor
TCGA-DU-A5TP-01	10.697	10.2324	Tumor
TCGA-HT-8111-01	9.97728	9.7879	Tumor
TCGA-E1-A7YD-01	10.218	11.8815	Tumor
TCGA-VM-A8CA-01	9.88722	9.55459	Tumor
TCGA-DU-A6S8-01	9.44501	8.04985	Tumor
TCGA-S9-A89Z-01	10.0348	6.14975	Tumor
TCGA-TQ-A7RR-01	9.71596	9.98014	Tumor
TCGA-DU-6396-01	9.92184	10.5603	Tumor
TCGA-DU-8163-01	9.96723	7.96578	Tumor
TCGA-S9-A7QY-01	9.70217	9.3837	Tumor
TCGA-QH-A65S-01	9.92926	8.70044	Tumor
TCGA-DU-A7TI-01	10.1662	9.55075	Tumor
TCGA-DU-7011-01	10.4808	8.79766	Tumor
TCGA-DU-5872-01	10.2866	8.93664	Tumor
TCGA-TM-A84L-01	9.49785	9.61655	Tumor
TCGA-S9-A6TS-01	9.70908	11.2342	Tumor
TCGA-FG-5963-01	9.83763	8.55075	Tumor
TCGA-DU-7006-01	9.99435	4.90689	Tumor
TCGA-HT-7693-01	10.7339	10.0607	Tumor
TCGA-DH-A66B-01	10.3685	9.94837	Tumor
TCGA-HT-7479-01	10.0715	9.46352	Tumor
TCGA-P5-A5F2-01	10.0512	9.01959	Tumor
TCGA-RY-A83X-01	9.80735	9.61471	Tumor
TCGA-HT-7692-01	9.98157	10.255	Tumor
TCGA-DH-5143-01	10.2609	9.32867	Tumor
TCGA-DH-A7UT-01	9.53333	8.78136	Tumor
TCGA-QH-A65X-01	9.62205	9.68475	Tumor
TCGA-FG-7638-01	9.59619	8.64746	Tumor
TCGA-DB-A4XF-01	9.60177	10.0279	Tumor
TCGA-TQ-A7RM-01	10.1674	13.7576	Tumor
TCGA-TM-A7CA-01	9.70736	8.25739	Tumor
TCGA-HT-A61A-01	9.42417	5.35755	Tumor
TCGA-DB-A75M-01	9.74315	7.29462	Tumor
TCGA-P5-A5EW-01	10.1997	5.49185	Tumor
TCGA-DB-A64S-01	10.021	8.3837	Tumor
TCGA-HT-A619-01	9.76653	7.54689	Tumor
TCGA-VM-A8CF-01	10.2372	9.58871	Tumor
TCGA-DU-A5TW-01	9.79442	9.72792	Tumor
TCGA-CS-5390-01	9.25503	9.40939	Tumor
TCGA-HT-7680-01	10.6546	9.49785	Tumor
TCGA-DU-7012-01	10.5603	5.39232	Tumor
TCGA-QH-A6X4-01	9.52943	5.93074	Tumor
TCGA-HT-A4DV-01	8.56986	7.94251	Tumor
TCGA-S9-A6U2-01	9.56415	9.11634	Tumor
TCGA-HW-A5KJ-01	9.55842	9.19476	Tumor
TCGA-DH-A66D-01	9.97871	9.95128	Tumor
TCGA-TM-A84T-01	9.64746	8.26209	Tumor
TCGA-DU-7302-01	9.95274	6.78136	Tumor
TCGA-E1-A7YJ-01	10.6555	6.42626	Tumor
TCGA-HT-7603-01	10.7177	8.19967	Tumor
TCGA-HT-A5R5-01	10.0634	9.0634	Tumor
TCGA-HT-A5RB-01	9.68299	7.08746	Tumor
TCGA-HT-A615-01	9.69349	9.18239	Tumor
TCGA-HT-7689-01	10.2408	8.62571	Tumor
TCGA-S9-A7J2-01	9.4818	9.07146	Tumor
TCGA-TM-A7CF-01	9.14975	8.49185	Tumor
TCGA-HT-7873-01	10.1724	8.81057	Tumor
TCGA-HT-7469-01	10.5546	10.2348	Tumor
TCGA-FG-5965-01	10.5285	5.12928	Tumor
TCGA-E1-A7YI-01	10.2796	5.97728	Tumor
TCGA-FG-7637-01	9.67772	8.03342	Tumor
TCGA-DH-A66F-01	9.77643	8.60363	Tumor
TCGA-DH-5141-01	10.1434	10.1331	Tumor
TCGA-DU-7010-01	10.2784	12.577	Tumor
TCGA-QH-A870-01	10.421	10.3465	Tumor
TCGA-DU-7292-01	9.86882	5.08746	Tumor
TCGA-DU-A76R-01	9.81698	8.96	Tumor
TCGA-HW-8322-01	9.99859	7.63662	Tumor
TCGA-CS-5394-01	9.75989	7.54689	Tumor
TCGA-E1-A7YL-01	10.2946	12.1421	Tumor
TCGA-QH-A6CV-01	10.3619	10.4115	Tumor
TCGA-S9-A6WL-01	9.16742	8.01123	Tumor
TCGA-DU-6395-01	10.1202	9.10329	Tumor
TCGA-HT-7875-01	10.062	9.19967	Tumor
TCGA-HW-A5KM-01	10.7022	10.2033	Tumor
TCGA-VV-A829-01	9.82496	9.35315	Tumor
TCGA-FG-7641-01	9.27612	8.5812	Tumor
TCGA-WY-A858-01	9.43463	8.61102	Tumor
TCGA-WY-A85C-01	10.5831	10.8226	Tumor
TCGA-VM-A8CD-01	11.0444	6.62936	Tumor
TCGA-WY-A85D-01	10.23	8.85487	Tumor
TCGA-FG-5964-01	9.62205	8.50383	Tumor
TCGA-DB-A75K-01	9.44294	9.93958	Tumor
TCGA-FG-A710-01	9.69697	9.80735	Tumor
TCGA-HT-8015-01	9.57932	10.5565	Tumor
TCGA-DH-A66G-01	9.72792	7.70044	Tumor
TCGA-HT-8110-01	10.4808	6.78136	Tumor
TCGA-DB-A64X-01	9.87958	9.84392	Tumor
TCGA-CS-6188-01	10.2456	6.30378	Tumor
TCGA-DU-8162-01	9.70736	7.62205	Tumor
TCGA-HW-8319-01	10.5859	8.47573	Tumor
TCGA-DU-A6S7-01	9.77149	7.59246	Tumor
TCGA-P5-A72Z-01	9.17493	7.59991	Tumor
TCGA-S9-A6TU-01	9.2854	9.0634	Tumor
TCGA-HT-7478-01	10.4919	8.67243	Tumor
TCGA-E1-A7Z2-01	10.0112	5.93074	Tumor
TCGA-VM-A8CB-01	9.3015	9.09803	Tumor
TCGA-QH-A6XA-01	9.84235	6.64386	Tumor
TCGA-S9-A6WD-01	10.445	10.1874	Tumor
TCGA-HT-7483-01	10.0821	6.94251	Tumor
TCGA-S9-A7R1-01	9.39446	7.53138	Tumor
TCGA-DU-A76K-01	10.4533	6.08746	Tumor
TCGA-HT-7681-01	9.82337	8.45943	Tumor
TCGA-TQ-A7RQ-01	9.29692	10.2621	Tumor
TCGA-P5-A72U-01	9.81218	10.341	Tumor
TCGA-TM-A7C4-01	9.66	6.08746	Tumor
TCGA-QH-A86X-01	10.1459	8.75822	Tumor
TCGA-HT-A616-01	9.79442	7.91886	Tumor
TCGA-DU-6405-01	10.3163	5.52356	Tumor
TCGA-HT-8564-01	9.86419	9.89482	Tumor
TCGA-HT-8114-01	10.7607	9.67596	Tumor
TCGA-DU-A7T6-01	9.74819	8.22882	Tumor
TCGA-DB-A64O-01	10.2644	9.75822	Tumor
TCGA-CS-5396-01	10.2396	11.9192	Tumor
TCGA-HT-7475-01	10.0741	7.76155	Tumor
TCGA-P5-A5F0-01	9.14211	9.04166	Tumor
TCGA-QH-A6CS-01	10.0967	8.29002	Tumor
TCGA-HT-7476-01	9.63662	6.32193	Tumor
TCGA-WY-A859-01	10.1649	7.59991	Tumor
TCGA-HW-8321-01	10.0168	10.4115	Tumor
TCGA-DB-A4XD-01	9.68124	9.10066	Tumor
TCGA-S9-A6U0-01	9.90238	5.12928	Tumor
TCGA-DB-A4XH-01	9.47573	7.75489	Tumor
TCGA-QH-A6XC-01	9.89633	5.70044	Tumor
TCGA-S9-A7QW-01	9.98014	9.43254	Tumor
TCGA-HT-7473-01	10.2503	8.75489	Tumor
TCGA-TQ-A7RO-01	9.70908	10.0307	Tumor
TCGA-DU-A6S6-01	9.07948	8.18488	Tumor
TCGA-TM-A84H-01	9.90689	9.10329	Tumor
TCGA-EZ-7264-01	9.94251	7.30378	Tumor
TCGA-DU-A7TG-01	9.32418	6.02237	Tumor
TCGA-HT-7688-01	10.5459	8.58496	Tumor
TCGA-DU-7301-01	10.5216	7.2854	Tumor
TCGA-HT-A5R7-01	9.49386	9.42626	Tumor
TCGA-HT-7877-01	9.85798	6.78136	Tumor
TCGA-HT-7854-01	9.98868	8.16491	Tumor
TCGA-FG-A60K-01	9.46761	8.14975	Tumor
TCGA-DU-7014-01	10.007	9.37287	Tumor
TCGA-S9-A7R8-01	9.14975	9.633	Tumor
TCGA-DU-6393-01	10.446	8.99718	Tumor
TCGA-E1-5318-01	9.37938	5.42626	Tumor
TCGA-HT-7857-01	10.268	8.41363	Tumor
TCGA-S9-A7R3-01	10.1189	8.17493	Tumor
TCGA-E1-A7YN-01	9.93958	6.76818	Tumor
TCGA-HT-7879-01	10.0014	9.05799	Tumor
TCGA-S9-A7QX-01	9.50581	6.83289	Tumor
TCGA-FG-A6J1-01	9.63118	10.1774	Tumor
TCGA-HW-A5KK-01	10.0224	6.02237	Tumor
TCGA-DU-5874-01	10.0182	7.8009	Tumor
TCGA-WY-A85A-01	9.74651	8.26679	Tumor
TCGA-VM-A8C8-01	10.4147	9.98014	Tumor
TCGA-TM-A84C-01	10.7748	7.87036	Tumor
TCGA-CS-6670-01	9.79279	9.00843	Tumor
TCGA-TM-A84G-01	9.54882	9.41363	Tumor
TCGA-HT-8012-01	9.89785	7.70044	Tumor
TCGA-DB-5273-01	10.1911	8.82337	Tumor
TCGA-HT-7902-01	10.0112	8.79442	Tumor
TCGA-DH-A669-01	10.2058	12.9482	Tumor
TCGA-S9-A6U1-01	9.81538	8.76155	Tumor
TCGA-QH-A6X9-01	10.1737	9.41785	Tumor
TCGA-HT-7882-01	10.2082	7.91886	Tumor
TCGA-DB-A64P-01	9.56796	8.23362	Tumor
TCGA-CS-4941-01	10.2574	11.8899	Tumor
TCGA-TM-A84B-01	10.5793	12.128	Tumor
TCGA-HT-A4DS-01	9.68124	5.67243	Tumor
TCGA-QH-A65Z-01	9.86573	9.46964	Tumor
TCGA-DU-6406-01	10.4553	5.58496	Tumor
TCGA-KT-A7W1-01	10.4512	5.04439	Tumor
TCGA-HW-7489-01	10.0251	9.18982	Tumor
TCGA-DU-A7TA-01	9.87652	8.60733	Tumor
TCGA-HT-7858-01	9.89785	9.02514	Tumor
TCGA-E1-5303-01	9.85798	9.47168	Tumor
TCGA-P5-A737-01	9.37069	8.63662	Tumor
TCGA-DB-A4XE-01	9.4818	9.08746	Tumor
TCGA-S9-A6WQ-01	9.75322	10.2538	Tumor
TCGA-HT-A74K-01	9.06609	8.66534	Tumor
TCGA-FG-A4MW-01	9.31288	4.75489	Tumor
TCGA-E1-A7YW-01	10.1485	9.76321	Tumor
TCGA-S9-A7IZ-01	10.2348	9.32867	Tumor
TCGA-DU-7300-01	10.1072	9.65821	Tumor
TCGA-E1-5319-01	9.71939	9.72451	Tumor
TCGA-HW-7487-01	9.73132	6.58496	Tumor
TCGA-E1-A7Z6-01	10.021	7.31288	Tumor
TCGA-DU-7018-01	10.2058	9.64205	Tumor
TCGA-HT-7468-01	10.2656	6.62936	Tumor
TCGA-S9-A6WP-01	9.77972	8.90989	Tumor
TCGA-TM-A84J-01	10.5157	9.54303	Tumor
TCGA-HT-7855-01	9.88874	9.64746	Tumor
TCGA-DB-5278-01	9.94398	5.32193	Tumor
TCGA-DU-7298-01	10.3565	10.1984	Tumor
TCGA-DU-A5TT-01	10.6715	11.2192	Tumor
TCGA-HT-A61C-01	9.9571	6.49185	Tumor
TCGA-DU-A5TR-01	10.1699	10.4147	Tumor
TCGA-RY-A843-01	10.1874	6.74147	Tumor
TCGA-S9-A7R4-01	9.79442	9.65464	Tumor
TCGA-FG-6688-01	10.4242	10.7048	Tumor
TCGA-HT-8019-01	9.53722	5.64386	Tumor
TCGA-FG-5962-01	9.87191	9.19967	Tumor
TCGA-DU-6408-01	9.79766	7.43463	Tumor
TCGA-HT-7470-01	10.314	7.34873	Tumor
TCGA-DH-A7UV-01	9.86573	11.8929	Tumor
TCGA-FG-A60J-01	9.87036	8.82972	Tumor
TCGA-DU-A5TY-01	10.4094	11.8459	Tumor
TCGA-P5-A733-01	10.0566	8.96867	Tumor
TCGA-CS-6290-01	10.0196	9.23362	Tumor
TCGA-QH-A6X5-01	9.41785	9.62388	Tumor
TCGA-S9-A6TY-01	9.69174	7.8392	Tumor
TCGA-HT-7604-01	10.5058	9.51964	Tumor
TCGA-CS-6668-01	9.81218	8.45943	Tumor
TCGA-QH-A6X8-01	9.59805	7.54689	Tumor
TCGA-E1-A7Z3-01	9.37721	7.75489	Tumor
TCGA-P5-A736-01	9.79928	9.40514	Tumor
TCGA-DU-A76L-01	9.92184	6.49185	Tumor
TCGA-HT-A74H-01	10.0875	8.20457	Tumor
TCGA-FG-8186-01	10.1085	8.03892	Tumor
TCGA-HT-8018-01	9.88722	8.61839	Tumor
TCGA-HT-7687-01	9.49386	8.81057	Tumor
TCGA-DB-A64Q-01	10.6839	8.44708	Tumor
TCGA-S9-A6WO-01	9.65464	9.98726	Tumor
TCGA-CS-5393-01	9.74987	8.62936	Tumor
TCGA-DU-7304-01	10.3966	8.19967	Tumor
TCGA-DU-6407-01	10.0875	8.20457	Tumor
TCGA-HT-8010-01	9.68825	8.29462	Tumor
TCGA-DU-5855-01	10.2082	9.51964	Tumor
TCGA-HT-8108-01	9.90388	7.88874	Tumor
TCGA-FG-8188-01	9.64024	7.83289	Tumor
TCGA-HT-7686-01	9.9901	9.44915	Tumor
TCGA-P5-A72X-01	9.82337	9.75154	Tumor
TCGA-TM-A84O-01	9.41785	9.64024	Tumor
TCGA-HT-7874-01	9.82814	5.80735	Tumor
TCGA-HT-8113-01	9.55651	7.3837	Tumor
TCGA-HT-A74L-01	10.0375	7.15987	Tumor
TCGA-HW-7491-01	10.0593	9.224	Tumor
TCGA-CS-4938-01	10.5177	8.5812	Tumor
TCGA-DB-5274-01	9.82655	9.21917	Tumor
TCGA-HT-7616-01	9.30834	8.10852	Tumor
TCGA-DU-8161-01	10.7372	9.12153	Tumor
TCGA-S9-A7J3-01	9.93958	9.79279	Tumor
TCGA-HT-7608-01	9.97011	9.66178	Tumor
TCGA-DH-A7UU-01	9.74651	7.59246	Tumor
TCGA-P5-A5EU-01	10.5689	5.42626	Tumor
TCGA-HT-7690-01	10.6357	8.67596	Tumor
TCGA-S9-A6TV-01	10.3902	10.8634	Tumor
TCGA-DB-A4XA-01	9.27845	7.3837	Tumor
TCGA-S9-A6U9-01	10.128	10.0728	Tumor
TCGA-FG-7643-01	9.91737	6.9542	Tumor
TCGA-HT-8013-01	10.3674	9.09276	Tumor
TCGA-FG-6692-01	10.5392	10.0755	Tumor
TCGA-HT-8109-01	9.72622	7.82655	Tumor
TCGA-HT-7676-01	10.4083	9.32643	Tumor
TCGA-HT-A5R9-01	9.5157	8.43463	Tumor
TCGA-HT-8105-01	9.84549	4.08746	Tumor
TCGA-DH-5142-01	10.2562	7.70736	Tumor
TCGA-E1-A7YV-01	10.0403	11.9567	Tumor
TCGA-FG-A4MX-01	8.57365	9.18239	Tumor
TCGA-DU-8164-01	10.1737	9.61655	Tumor
TCGA-HT-A5RA-01	10.9744	8.11374	Tumor
TCGA-DU-6394-01	10.4168	10.4419	Tumor
TCGA-HW-A5KL-01	9.68124	9.37069	Tumor
TCGA-S9-A7R2-01	9.96723	9.49785	Tumor
TCGA-VM-A8C9-01	9.89936	10.1886	Tumor
TCGA-P5-A731-01	9.82177	10.4136	Tumor
TCGA-DU-5870-02	9.75989	9.68124	Tumor
TCGA-FG-5965-02	9.85798	5.16993	Tumor
TCGA-DU-6407-02	10.1997	12.2782	Tumor
TCGA-DU-6397-02	9.44294	5.83289	Tumor
TCGA-FG-5963-02	10.0674	4.58496	Tumor
TCGA-FG-A4MT-02	10.0056	7.86419	Tumor
TCGA-TQ-A7RV-02	10.2204	9.47371	Tumor
TCGA-DU-6404-02	9.20701	4.85798	Tumor
TCGA-TQ-A7RK-02	9.35535	8.82655	Tumor
TCGA-TQ-A8XE-02	10.1046	9.93517	Tumor
TCGA-DH-A669-02	9.89633	13.0515	Tumor
TCGA-TM-A7CF-02	9.06878	8.79442	Tumor
TCGA-DU-5872-02	10.0168	10.1687	Tumor
TCGA-DU-7304-02	9.76653	4.08746	Tumor
GTEX-111FC-3326-SM-5GZYV	8.9571	5.64386	Normal
GTEX-1128S-2826-SM-5N9DI	8.47168	5.12928	Normal
GTEX-117XS-3126-SM-5GIDP	8.64386	6.20945	Normal
GTEX-1192X-3226-SM-5987D	8.56224	4.90689	Normal
GTEX-11DXW-1026-SM-5H11K	8.16491	6.59991	Normal
GTEX-11DXY-3126-SM-5N9BT	9.16239	6.24793	Normal
GTEX-11DYG-2926-SM-5H132	8.8009	5.49185	Normal
GTEX-11DZ1-2926-SM-5A5KI	8.15987	5.39232	Normal
GTEX-11EI6-2926-SM-5985U	8.44294	4.9542	Normal
GTEX-11EMC-3326-SM-5P9JH	9.1267	5.9542	Normal
GTEX-11GSO-3026-SM-5Q5AL	9.08481	6.26679	Normal
GTEX-11GSP-3126-SM-5A5LL	8.79116	4.70044	Normal
GTEX-11NUK-3026-SM-5986K	8.65464	4.75489	Normal
GTEX-11NV4-2226-SM-5BC4T	8.65821	4.32193	Normal
GTEX-11O72-2826-SM-5HL6W	8.26679	6.33985	Normal
GTEX-11OC5-0626-SM-5HL6M	8.3837	6.32193	Normal
GTEX-11ONC-3026-SM-5985W	8.65464	6.14975	Normal
GTEX-11PRG-2826-SM-5BC54	8.92481	4.85798	Normal
GTEX-11TTK-2826-SM-5GU5K	8.21917	6.26679	Normal
GTEX-11ZTS-3226-SM-5EGID	8.40514	6.33985	Normal
GTEX-11ZUS-2826-SM-5EQKW	9.35094	6.72792	Normal
GTEX-11ZVC-3026-SM-59HJM	9.00282	7.79442	Normal
GTEX-12126-0926-SM-5FQTW	8.90388	5.45943	Normal
GTEX-1269C-3126-SM-5EGI6	8.03892	4.64386	Normal
GTEX-12WSC-2926-SM-5BC5Z	8.87652	4.90689	Normal
GTEX-12WSD-3026-SM-5LZU7	9.11894	6.24793	Normal
GTEX-12WSE-2926-SM-5RQJ9	8.65464	5.75489	Normal
GTEX-12WSH-3126-SM-5LZW8	8.65464	5.39232	Normal
GTEX-12WSM-2126-SM-5GCOC	8.13955	5.12928	Normal
GTEX-12ZZX-2826-SM-5BC6K	9.09276	5.64386	Normal
GTEX-12ZZY-2926-SM-5DUXO	8.87344	5.32193	Normal
GTEX-12ZZZ-3126-SM-5LZU6	9.29692	6.35755	Normal
GTEX-13112-2926-SM-5DUWT	8.61471	6.32193	Normal
GTEX-1313W-3026-SM-5LZUZ	8.75822	6.16993	Normal
GTEX-131XH-2926-SM-5LZU4	8.37504	4.70044	Normal
GTEX-131YS-3026-SM-5EGHY	8.58871	6.35755	Normal
GTEX-132Q8-2926-SM-5IFFP	8.19476	4.45943	Normal
GTEX-1399T-3126-SM-5IJFS	8.87036	6.93074	Normal
GTEX-139TS-3126-SM-5LZWX	8.89482	4.70044	Normal
GTEX-139TT-2626-SM-5LZUB	8.98584	5.9542	Normal
GTEX-13CF2-3026-SM-5IFFX	8.90087	4.70044	Normal
GTEX-13FHO-2926-SM-5L3ES	8.24317	5.72792	Normal
GTEX-13FHP-2926-SM-5IJG9	8.96	6.53916	Normal
GTEX-13FXS-3026-SM-5LZYO	8.54689	5.55459	Normal
GTEX-13G51-3126-SM-5IJG7	8.65464	6.22882	Normal
GTEX-13JUV-3026-SM-5K7WX	8.26209	5.88264	Normal
GTEX-13JVG-3226-SM-5IJGJ	8.96867	4.39232	Normal
GTEX-13N2G-3126-SM-5IJGL	8.92778	6.59991	Normal
GTEX-13NYB-3226-SM-5J2ND	8.82337	5.55459	Normal
GTEX-13O3O-3026-SM-5KM42	8.79116	6.14975	Normal
GTEX-13O3Q-3026-SM-5IJGD	8.71081	5.16993	Normal
GTEX-13OVH-2926-SM-5IJFH	9.05528	6.87036	Normal
GTEX-13OVJ-2726-SM-5IJG6	9.09011	4.16993	Normal
GTEX-13OVL-3026-SM-5IJF1	8.97154	6.37504	Normal
GTEX-13OW5-3126-SM-5MR3Y	8.75489	7.07682	Normal
GTEX-13OW6-2926-SM-5KM29	8.49185	5.2854	Normal
GTEX-13OW7-2926-SM-5MR3Z	8.56986	5.45943	Normal
GTEX-13OW8-2926-SM-5L3FV	8.65821	4.9542	Normal
GTEX-13PVQ-2926-SM-5L3HJ	7.88264	2	Normal
GTEX-13QIC-3026-SM-5LU58	8.62936	5.45943	Normal
GTEX-13RTJ-3126-SM-5S2Q4	7.91289	5.80735	Normal
GTEX-13S7M-3026-SM-5S2QQ	7.85798	2.32193	Normal
GTEX-13SLX-3226-SM-5YYA6	8.8857	5	Normal
GTEX-13VXU-3026-SM-5LU3K	8.65105	6.42626	Normal
GTEX-13X6I-2926-SM-5Q5C3	8.52748	5.80735	Normal
GTEX-13X6J-2926-SM-7EPGP	9.47978	5.42626	Normal
GTEX-13X6K-2826-SM-5O9DS	9.32867	6.08746	Normal
GTEX-144GL-2926-SM-5O99F	9.16742	6.90689	Normal
GTEX-145LS-3026-SM-5O99S	8.46761	5.85798	Normal
GTEX-145LU-2626-SM-5LU9Z	8.33985	5.55459	Normal
GTEX-145MF-2826-SM-7EPGU	9.19722	6.32193	Normal
GTEX-145MG-3126-SM-5Q5D3	8.90388	5.67243	Normal
GTEX-145MH-2926-SM-5Q5D2	9.42417	5.97728	Normal
GTEX-147F4-3026-SM-5Q5BJ	8.48382	5.58496	Normal
GTEX-147GR-3126-SM-5S2PM	8.77479	6.16993	Normal
GTEX-14A5I-2826-SM-5SIBF	9.13955	6.90689	Normal
GTEX-14ABY-3026-SM-664NE	8.93369	5.39232	Normal
GTEX-14ASI-2926-SM-5Q5DG	9.21189	6.2854	Normal
GTEX-14BIM-3126-SM-5Q5C7	8.65464	5.88264	Normal
GTEX-14BIN-3326-SM-5Q5E6	8.76155	4.32193	Normal
GTEX-14BMV-2926-SM-5TDEE	8.83289	5.61471	Normal
GTEX-14C39-3026-SM-5S2QE	8.73471	6.65821	Normal
GTEX-14C5O-2926-SM-5RQI1	8.24317	6.84549	Normal
GTEX-14DAQ-3026-SM-5S2QZ	8.55842	5.93074	Normal
GTEX-14E6D-2926-SM-664OP	9.12928	6.30378	Normal
GTEX-14E7W-2926-SM-5S2R8	8.32643	5	Normal
GTEX-14JFF-2826-SM-6871Q	9.19476	5.75489	Normal
GTEX-14JG1-2926-SM-686ZK	9.16993	6.59991	Normal
GTEX-14JIY-2326-SM-6AJAJ	8.44294	5.90689	Normal
GTEX-14PJM-3026-SM-6LLHM	9.21432	6.75489	Normal
GTEX-14PJO-2926-SM-686ZI	8.54689	5.49185	Normal
GTEX-14PN4-3026-SM-664O4	8.97441	5.64386	Normal
GTEX-15DYW-3026-SM-7KFRM	8.9629	5.70044	Normal
GTEX-15EO6-2926-SM-6M48D	8.48382	5.08746	Normal
GTEX-15ER7-3026-SM-6M47W	8.75489	6.64386	Normal
GTEX-15G19-2826-SM-6M48K	8.67243	6.04439	Normal
GTEX-15SHU-3026-SM-6LPIB	8.62571	4.85798	Normal
GTEX-16XZZ-2926-SM-6LPK4	8.56605	4	Normal
GTEX-16YQH-2926-SM-6LPJE	7.82018	5.32193	Normal
GTEX-16Z82-2926-SM-6LPJJ	7.90689	2.80735	Normal
GTEX-17EVP-2926-SM-793BU	8.58496	5.58496	Normal
GTEX-17EVQ-2726-SM-7EWDT	8.40514	2.80735	Normal
GTEX-17F97-2926-SM-7DUEQ	8.62205	5.9542	Normal
GTEX-17HG3-2826-SM-7EPGO	9.37069	6.64386	Normal
GTEX-17HHY-2926-SM-79OJW	8.44294	6.04439	Normal
GTEX-17HII-2926-SM-79OMK	8.54303	5.12928	Normal
GTEX-17JCI-3026-SM-7EWDR	8.30834	5.16993	Normal
GTEX-183WM-2726-SM-7KFRF	9.58871	5.42626	Normal
GTEX-18465-2926-SM-7KFSE	10.4635	7.19967	Normal
GTEX-18A6Q-2826-SM-7LTAO	9.01123	5.9542	Normal
GTEX-1A3MX-2926-SM-718B7	9.06609	6.45943	Normal
GTEX-1A8G6-3126-SM-731D8	8.49185	4.75489	Normal
GTEX-1A8G7-3026-SM-73KTT	8.71425	3.45943	Normal
GTEX-1B8L1-3226-SM-7P8OX	8.8857	6.16993	Normal
GTEX-1B8SF-3026-SM-731DX	8.8857	4.75489	Normal
GTEX-1B8SG-1926-SM-73KUB	8.5812	1	Normal
GTEX-1B933-3026-SM-731DB	8.49985	5	Normal
GTEX-1B996-2926-SM-7MXUH	8.72792	5.39232	Normal
GTEX-1BAJH-3126-SM-7MGXY	8.26679	6.33985	Normal
GTEX-1C64N-3126-SM-79OO3	8.35315	5.90689	Normal
GTEX-1C6VR-3026-SM-7IGLW	9.16491	6.10852	Normal
GTEX-1C6WA-3326-SM-7MKGN	8.86109	5.2854	Normal
GTEX-1CB4G-2926-SM-7MKFQ	8.81698	5.78136	Normal
GTEX-1CB4H-3026-SM-79OLX	7.89482	4	Normal
GTEX-1E1VI-2926-SM-7IGLT	8.71425	4.45943	Normal
GTEX-1E2YA-2926-SM-7MGWX	7.31288	4	Normal
GTEX-1EH9U-3126-SM-7MXU5	8.46761	3.45943	Normal
GTEX-1EKGG-3126-SM-9WPO5	8.33985	4.85798	Normal
GTEX-1EMGI-3126-SM-7MXUR	8.96578	6.08746	Normal
GTEX-1EU9M-2926-SM-793DF	8.66178	5.52356	Normal
GTEX-1EWIQ-3026-SM-7IGOJ	8.74819	6.14975	Normal
GTEX-1EX96-3126-SM-9JGGC	9.87652	6.94251	Normal
GTEX-1F48J-2726-SM-7P8PW	8.86728	6.30378	Normal
GTEX-1F52S-3026-SM-7P8PV	9.14211	5.80735	Normal
GTEX-1F6I4-3026-SM-7P8SI	7.99435	5	Normal
GTEX-1F6IF-3026-SM-7P8QN	9.71081	7.53916	Normal
GTEX-1F75A-2926-SM-7MXVN	8.69697	4.58496	Normal
GTEX-1F75W-3126-SM-7P8SJ	8.64746	5.52356	Normal
GTEX-1GF9V-3026-SM-7P8R8	9.1472	6.70044	Normal
GTEX-1GF9W-2726-SM-9JGGW	9.01402	7.14975	Normal
GTEX-1GN73-3026-SM-7MXV8	8.7879	5.78136	Normal
GTEX-1GTWX-2926-SM-7MXV4	8.07146	5.83289	Normal
GTEX-1GZ2Q-3026-SM-9JGG3	8.98584	6.59991	Normal
GTEX-1GZ4I-2926-SM-9JGGO	9.37721	5.80735	Normal
GTEX-1GZHY-3026-SM-7MXVA	8.6865	5.70044	Normal
GTEX-1H1CY-3026-SM-9OSW7	9.39232	6.67243	Normal
GTEX-1H1DG-2826-SM-9JGHB	9.14975	6.59991	Normal
GTEX-1H1ZS-2926-SM-9WPP2	8.3966	4.39232	Normal
GTEX-1H3NZ-2926-SM-9WPQ8	9.00282	4.70044	Normal
GTEX-1H3O1-1826-SM-A96TO	8.41785	5.58496	Normal
GTEX-1H3VE-2826-SM-9WPOL	8.8857	6.74147	Normal
GTEX-1H4P4-2726-SM-9JGGB	9.34207	6.14975	Normal
GTEX-1HB9E-3126-SM-AHZ4M	9.3837	7.50779	Normal
GTEX-1HBPH-3026-SM-9WPNY	8.38802	6.42626	Normal
GTEX-1HBPI-2726-SM-9WPPF	8.47573	5.45943	Normal
GTEX-1HCVE-2926-SM-9WPPJ	8.40088	6.06609	Normal
GTEX-1HSKV-2926-SM-B2LWJ	8.3966	5.64386	Normal
GTEX-1HSMO-2926-SM-C1YR5	9.07414	6.82018	Normal
GTEX-1I1CD-2926-SM-A96SJ	8.79766	6	Normal
GTEX-1I1GV-3026-SM-CNNR9	9.62936	7.05528	Normal
GTEX-1I1HK-2726-SM-AHZ2M	9.10852	5.80735	Normal
GTEX-1IDJH-3126-SM-C1YQS	8.84549	5.49185	Normal
GTEX-1IKOH-2826-SM-CNNRC	9.04985	6.32193	Normal
GTEX-1IL2V-3026-SM-CYPSA	9.00843	5.61471	Normal
GTEX-1IY9M-3126-SM-AHZ3A	9.07146	5.61471	Normal
GTEX-1J1OQ-3126-SM-D4P2O	8.80735	5.75489	Normal
GTEX-1JJ6O-3026-SM-C1YQH	8.62205	4.80735	Normal
GTEX-1JJE9-3026-SM-CNNPA	8.92481	5.49185	Normal
GTEX-1JJEA-2926-SM-C1YSK	9.19476	5.67243	Normal
GTEX-1JMLX-3026-SM-EV79Q	8.76487	5.80735	Normal
GTEX-1JMOU-2826-SM-EV79R	9.10591	6.83289	Normal
GTEX-1JMPZ-2826-SM-C1YRA	8.90087	7.3837	Normal
GTEX-1JMQJ-3126-SM-EV79G	9.2854	5.90689	Normal
GTEX-1JMQK-2926-SM-D4P2T	9.3443	5.45943	Normal
GTEX-1JN1M-3126-SM-AHZ4E	8.14466	3	Normal
GTEX-1KANB-3226-SM-D4P3G	8.93664	6.96578	Normal
GTEX-1KD4Q-3026-SM-EV7A7	9.00282	6.79442	Normal
GTEX-1KWVE-2226-SM-CXZKN	9.49785	6.78136	Normal
GTEX-1LG7Y-3126-SM-EV7AS	9.46964	5.97728	Normal
GTEX-1LSVX-2826-SM-EVR58	10.1662	7	Normal
GTEX-1MJK2-3026-SM-EV7A5	9.41574	6.9542	Normal
GTEX-1NV8Z-3026-SM-DTX8Z	8.96867	6.6865	Normal
GTEX-1P4AB-3026-SM-EXOJS	9.18488	5.24793	Normal
GTEX-1PIIG-2826-SM-DTX7O	9.00282	6.22882	Normal
GTEX-1POEN-2726-SM-E9U6B	9.05257	6.62936	Normal
GTEX-1PWST-3026-SM-EAZ3H	9.2503	6	Normal
GTEX-1QEPI-3026-SM-EXOIW	9.15735	3	Normal
GTEX-1QP6S-3026-SM-EAZ4N	9.46557	6.97728	Normal
GTEX-1R46S-3126-SM-DPRZ9	8.55075	6.2854	Normal
GTEX-1R9PO-2826-SM-E6CPV	8.70736	5.75489	Normal
GTEX-1RDX4-3226-SM-DPS14	7.93664	3.58496	Normal
GTEX-1RNSC-3126-SM-EVR4V	8.66534	4.08746	Normal
GTEX-1RQEC-3026-SM-DPRXM	8.25739	5.2854	Normal
GTEX-N7MS-2526-SM-2D7W3	8.10329	4.45943	Normal
GTEX-N7MT-1226-SM-DKPOK	8.79766	6.71425	Normal
GTEX-NPJ7-2826-SM-2I3FU	9.24317	5.2854	Normal
GTEX-NPJ8-2626-SM-2D7W2	7.85798	4	Normal
GTEX-OHPN-2626-SM-2I5H1	9.13699	3.90689	Normal
GTEX-P44G-2526-SM-2I5EK	7.76155	4.39232	Normal
GTEX-P44H-2426-SM-2XCEJ	9.20457	5	Normal
GTEX-PVOW-2626-SM-32PL8	10.3298	5.58496	Normal
GTEX-PWO3-1026-SM-2I5F2	8.72792	5.64386	Normal
GTEX-Q2AG-2826-SM-2HMJQ	8.04985	4.32193	Normal
GTEX-QDT8-3026-SM-32PKB	9.224	5.39232	Normal
GTEX-QMR6-1326-SM-32PLB	10.1124	5	Normal
GTEX-QVJO-1325-SM-2S1QX	8.24793	5.16993	Normal
GTEX-QVUS-2926-SM-3GIJB	8.67596	4.75489	Normal
GTEX-R55E-2526-SM-2TC6H	8.87344	6.74147	Normal
GTEX-RNOR-2226-SM-2TF5O	9.16491	6.26679	Normal
GTEX-RU72-2926-SM-2TF66	8.61839	6.12928	Normal
GTEX-S7SE-2526-SM-2XCDL	9.0607	5.83289	Normal
GTEX-T2IS-2926-SM-32QPO	9.23601	5.67243	Normal
GTEX-T5JC-2326-SM-32PMR	8.31288	5	Normal
GTEX-T6MN-2526-SM-32PMN	8.90689	6.85798	Normal
GTEX-TSE9-2926-SM-3DB77	10.102	6.02237	Normal
GTEX-UTHO-2926-SM-3P5Z9	8.91289	6.44294	Normal
GTEX-WHSE-2926-SM-3NMBG	9.15482	7.13955	Normal
GTEX-WL46-2826-SM-3LK81	8.27612	5.39232	Normal
GTEX-WVLH-2926-SM-3MJG5	9.34651	6.22882	Normal
GTEX-WWYW-3026-SM-3NB36	9.75822	7.08746	Normal
GTEX-WZTO-2826-SM-3NM8P	9.64746	6.26679	Normal
GTEX-X261-3126-SM-4PQZC	8.31288	4.70044	Normal
GTEX-X4EP-3026-SM-3P5YP	8.45533	6.24793	Normal
GTEX-X4XX-2926-SM-3NMB1	9.45121	5.9542	Normal
GTEX-XLM4-2926-SM-4AT59	8.12412	6.16993	Normal
GTEX-XMD1-2826-SM-4AT5F	7.9542	5.9542	Normal
GTEX-Y111-2826-SM-4TT3O	9.37504	5.83289	Normal
GTEX-Y8DK-0726-SM-4TT3S	9.64566	6.65821	Normal
GTEX-YFC4-3026-SM-5IFJK	8.36194	6.16993	Normal
GTEX-YJ89-2926-SM-5P9IT	9.32643	7.29462	Normal
GTEX-Z93S-2826-SM-57WBL	9.13955	5.70044	Normal
GTEX-ZAB4-2926-SM-57WCV	8.61839	5.88264	Normal
GTEX-ZAJG-3026-SM-5HL92	8.98868	6.06609	Normal
GTEX-ZAK1-2926-SM-5HL9S	7.97154	5.90689	Normal
GTEX-ZDXO-2926-SM-4WKFM	8.41363	4.9542	Normal
GTEX-ZF28-2926-SM-4WKG1	9.08481	4	Normal
GTEX-ZUA1-2926-SM-59HL3	8.8392	5.61471	Normal
GTEX-ZVT3-2926-SM-5GU6M	8.23362	6.04439	Normal
GTEX-ZYFD-2926-SM-5GID9	8.83605	6.20945	Normal
GTEX-ZYY3-3026-SM-5GIEJ	8.80735	6.33985	Normal
GTEX-ZZPT-2926-SM-5EQ5S	8.87344	6	Normal
GTEX-1117F-3226-SM-5N9CT	8.87652	6.50779	Normal
GTEX-111FC-3126-SM-5GZZ2	9.75322	6.06609	Normal
GTEX-1128S-2726-SM-5H12C	9.57554	6.64386	Normal
GTEX-117XS-3026-SM-5N9CA	9.88874	6.93074	Normal
GTEX-1192X-3126-SM-5N9BY	9.38154	7.39232	Normal
GTEX-11DXW-1126-SM-5H12Q	9.46148	6.02237	Normal
GTEX-11DXY-3226-SM-5GIDE	9.37504	5.42626	Normal
GTEX-11EI6-3026-SM-5GZZO	9.5812	6.06609	Normal
GTEX-11EMC-3226-SM-5EGKW	9.16491	6.64386	Normal
GTEX-11GS4-3126-SM-5A5LH	8.69	6.2854	Normal
GTEX-11GSO-2926-SM-5HL73	8.99718	6.67243	Normal
GTEX-11GSP-3226-SM-5986O	8.98299	6.65821	Normal
GTEX-11NUK-2926-SM-5A5MD	9.67243	6.20945	Normal
GTEX-11NV4-2126-SM-5N9DS	9.02791	5.80735	Normal
GTEX-11O72-2926-SM-5BC4V	9.27845	6	Normal
GTEX-11OC5-0726-SM-5P9JK	9.98726	8.08746	Normal
GTEX-11OF3-2926-SM-5HL78	8.13955	5.64386	Normal
GTEX-11ONC-2926-SM-5P9JM	9.20701	7.10852	Normal
GTEX-11PRG-2926-SM-5987A	9.56796	6.04439	Normal
GTEX-11TTK-2926-SM-5PNYP	9.71253	6.75489	Normal
GTEX-11WQK-3026-SM-5EQL6	9.58684	6.02237	Normal
GTEX-11ZUS-2926-SM-5FQSL	9.1472	5.39232	Normal
GTEX-12126-1026-SM-5P9JJ	9.81538	5.35755	Normal
GTEX-12WSA-2926-SM-5EQ4D	9.10591	6.59991	Normal
GTEX-12WSC-3026-SM-5GCNF	9.04166	6.06609	Normal
GTEX-12WSD-3126-SM-5HL7P	8.89785	6.59991	Normal
GTEX-12WSF-3126-SM-6M478	9.23601	6.14975	Normal
GTEX-12WSH-3026-SM-5CVNI	9.68124	4.64386	Normal
GTEX-12ZZW-2926-SM-5LZUP	9.26679	5.88264	Normal
GTEX-12ZZX-2926-SM-5GCOQ	9.34651	4.75489	Normal
GTEX-12ZZY-3026-SM-5GCOU	8.85798	6.30378	Normal
GTEX-12ZZZ-3026-SM-5BC67	9.47573	6.22882	Normal
GTEX-1313W-3126-SM-5LZUI	9.02237	6.33985	Normal
GTEX-131XW-3126-SM-5LZUC	9.12928	5.20945	Normal
GTEX-131YS-3126-SM-5KLYT	9.36194	5.55459	Normal
GTEX-132Q8-3026-SM-5PNVG	9.58496	7.37504	Normal
GTEX-1399T-3026-SM-5KLZC	9.67772	5.72792	Normal
GTEX-139T8-1026-SM-5J2MC	9.82814	7.2854	Normal
GTEX-13FHO-3026-SM-5J1O9	9.59246	7.47573	Normal
GTEX-13FHP-3026-SM-5IJBS	9.40514	6.91886	Normal
GTEX-13FLW-1426-SM-5K7YE	9.07948	5.67243	Normal
GTEX-13FXS-3126-SM-5J2NN	9.6865	6.53916	Normal
GTEX-13G51-3026-SM-5IJB8	8.87036	7.65105	Normal
GTEX-13IVO-2926-SM-5L3CZ	9.81378	6.47573	Normal
GTEX-13JUV-2926-SM-5LZX7	8.96867	6.12928	Normal
GTEX-13JVG-3126-SM-5L3FH	8.92778	5.55459	Normal
GTEX-13NYB-3026-SM-5IJD7	9.51373	6.62936	Normal
GTEX-13NYC-2826-SM-5K7WR	9.59432	6.59991	Normal
GTEX-13NYS-3126-SM-5KLYV	9.83447	6.80735	Normal
GTEX-13O3O-3126-SM-5KM3H	9.21917	5.9542	Normal
GTEX-13O3Q-2926-SM-5KM45	9.16993	5.67243	Normal
GTEX-13OVH-3026-SM-5MR4N	9.36851	6.35755	Normal
GTEX-13OVJ-2826-SM-5L3GW	9.29921	7.12928	Normal
GTEX-13OW6-3026-SM-5J2MI	9.44708	6.80735	Normal
GTEX-13OW7-3026-SM-5L3GY	8.78136	4.90689	Normal
GTEX-13OW8-2826-SM-5L3GC	9.2738	7.19967	Normal
GTEX-13PL6-3126-SM-5LUAR	9.15987	5.90689	Normal
GTEX-13PVQ-3026-SM-5SI93	9.71768	6.45943	Normal
GTEX-13QIC-2926-SM-5J2NF	9.37938	6.56986	Normal
GTEX-13S7M-3126-SM-5RQJQ	8.9571	6.35755	Normal
GTEX-13SLX-3126-SM-5S2Q5	9.08746	5.97728	Normal
GTEX-13VXU-2926-SM-5LU5C	9.31061	5.16993	Normal
GTEX-13X6J-3026-SM-5Q5CU	9.57932	6.04439	Normal
GTEX-13X6K-2926-SM-5Q5D5	9.5157	6.58496	Normal
GTEX-1445S-3026-SM-5O9BR	9.2854	7.07682	Normal
GTEX-144FL-3026-SM-5O99C	9.31741	7.27612	Normal
GTEX-144GL-3026-SM-5Q5CW	9.64566	5.08746	Normal
GTEX-145LS-3126-SM-5Q5BY	9.60363	6.71425	Normal
GTEX-145MF-2726-SM-5O995	9	6.87036	Normal
GTEX-145MG-3026-SM-5RQJA	9.41574	6.22882	Normal
GTEX-145MH-3026-SM-5Q5DZ	9.68124	5.70044	Normal
GTEX-147GR-3026-SM-5S2ML	8.94837	6.33985	Normal
GTEX-14A5I-2926-SM-5Q5CQ	9.59432	5.93074	Normal
GTEX-14ASI-3026-SM-5S2PN	9.56033	5.97728	Normal
GTEX-14BIL-3026-SM-7EWD4	9.24079	5.88264	Normal
GTEX-14BIM-3026-SM-7EWCY	8.89785	5.75489	Normal
GTEX-14BIN-3226-SM-62LDR	9.97011	5.97728	Normal
GTEX-14BMV-3026-SM-5S2PQ	9.33985	6.02237	Normal
GTEX-14C39-3126-SM-5ZZW6	9.35094	5.49185	Normal
GTEX-14C5O-3026-SM-5YYB2	9.64024	6.9542	Normal
GTEX-14DAQ-3126-SM-62LDS	9.80896	5.83289	Normal
GTEX-14JG1-3026-SM-5YYAA	9.60548	6.58496	Normal
GTEX-14JIY-2926-SM-69LPT	9.28309	6	Normal
GTEX-14LZ3-3026-SM-5ZZVU	9.45943	5.80735	Normal
GTEX-14PJM-3126-SM-6EU2R	9.39017	6.16993	Normal
GTEX-15DCD-2926-SM-7KULT	8.82018	5.72792	Normal
GTEX-15EO6-3026-SM-7KUMA	9.46761	5.12928	Normal
GTEX-15ER7-3126-SM-7KUGH	9.70736	4.70044	Normal
GTEX-15G19-2926-SM-7KUFL	9.81858	6.12928	Normal
GTEX-15RJE-3026-SM-7KUM1	9.67596	6.74147	Normal
GTEX-15SHU-3126-SM-6M46H	9.10066	6.39232	Normal
GTEX-15UF6-3026-SM-7KUKL	9.04985	6.2854	Normal
GTEX-16GPK-3026-SM-79ON9	9.17991	6.18982	Normal
GTEX-16XZZ-3026-SM-79OMJ	9.2503	6.80735	Normal
GTEX-16YQH-3026-SM-79OMM	8.82018	5.64386	Normal
GTEX-16Z82-3026-SM-79ON3	9.23122	6.45943	Normal
GTEX-17EVP-3026-SM-7IGQL	9.05799	6.20945	Normal
GTEX-17EVQ-2826-SM-7IGQK	9.21675	6.89482	Normal
GTEX-17F97-3026-SM-79OKC	9.21432	5.90689	Normal
GTEX-17HG3-2926-SM-79ON8	8.93664	6.22882	Normal
GTEX-17HHY-3026-SM-79OKP	9.19229	6.10852	Normal
GTEX-17HII-3026-SM-7EWFM	8.81057	4.64386	Normal
GTEX-17JCI-3126-SM-7LTA2	9.62022	6.47573	Normal
GTEX-17MF6-2926-SM-7LTAW	9.30834	7.26679	Normal
GTEX-183WM-2826-SM-731C2	9.42626	6.10852	Normal
GTEX-18465-3026-SM-7LG6Y	9.98299	6.49185	Normal
GTEX-18A6Q-2926-SM-718AR	9.61102	6.35755	Normal
GTEX-1A3MX-3026-SM-731BF	8.98584	6.65821	Normal
GTEX-1A8G6-2926-SM-731CK	9.05528	4.9542	Normal
GTEX-1A8G7-3126-SM-7IGP7	9.47168	6.87036	Normal
GTEX-1AX9I-3026-SM-73KUH	9.59059	6.20945	Normal
GTEX-1B8L1-3026-SM-7EPHK	9.39446	5.32193	Normal
GTEX-1B8SF-3126-SM-73KU1	9.70044	4.39232	Normal
GTEX-1B8SG-1726-SM-73KXK	9.01681	4.75489	Normal
GTEX-1B933-3126-SM-7P8RL	9.74483	5.88264	Normal
GTEX-1C64N-3026-SM-7MGVU	8.74819	5.58496	Normal
GTEX-1C6VQ-3026-SM-7IGPU	9.23601	5.80735	Normal
GTEX-1C6VS-3026-SM-79OLA	9.39446	5.08746	Normal
GTEX-1C6WA-3026-SM-7P8RQ	9.07682	6.53916	Normal
GTEX-1CAV2-2726-SM-7IGNN	8.79116	5.83289	Normal
GTEX-1CB4H-3126-SM-7IGN4	9.57175	6.53916	Normal
GTEX-1E1VI-3026-SM-7RHHU	9.84706	6.52356	Normal
GTEX-1E2YA-3026-SM-7IGO7	8.50383	6.08746	Normal
GTEX-1EKGG-2926-SM-7EPIH	9.42206	6.35755	Normal
GTEX-1EMGI-3026-SM-7P8P6	9.71253	7.12928	Normal
GTEX-1EN7A-3026-SM-7PBYT	9.37069	5.80735	Normal
GTEX-1EWIQ-3126-SM-7MXTI	9.40727	6.90689	Normal
GTEX-1EX96-3026-SM-7RHH5	9.94544	6.24793	Normal
GTEX-1F48J-2826-SM-7P8R4	10.0835	6.97728	Normal
GTEX-1F52S-3126-SM-7PC3M	9.37069	6.45943	Normal
GTEX-1F6I4-3126-SM-7P8SD	9.14211	6	Normal
GTEX-1F6RS-3126-SM-9MQK7	9.78953	5.20945	Normal
GTEX-1F75A-3026-SM-9KNU2	9.86573	6.67243	Normal
GTEX-1F75B-3026-SM-7PBZ7	9.89178	6.65821	Normal
GTEX-1F7RK-1826-SM-7RHI4	9.31288	5.55459	Normal
GTEX-1F88E-2826-SM-7RHHE	9.2738	6.30378	Normal
GTEX-1GF9V-2926-SM-7PBXO	9.70908	6.50779	Normal
GTEX-1GF9W-2626-SM-7P8TA	9.63118	6.42626	Normal
GTEX-1GMR8-3026-SM-9KNVF	9.90087	6.20945	Normal
GTEX-1GMRU-3026-SM-7P8TC	9.86728	5.78136	Normal
GTEX-1GN1V-3126-SM-7PBZG	9.43045	6.58496	Normal
GTEX-1GN2E-3026-SM-9WG6I	9.62205	7.20945	Normal
GTEX-1GN73-3126-SM-9KNTY	9.82337	6.02237	Normal
GTEX-1GZ2Q-3226-SM-9WG6L	10.1007	6.33985	Normal
GTEX-1GZ4I-3026-SM-9KNTX	9.77479	5.64386	Normal
GTEX-1GZHY-3126-SM-9QEHH	9.15228	5.55459	Normal
GTEX-1H1DG-2926-SM-9WYU3	9.77314	5.58496	Normal
GTEX-1H1ZS-3026-SM-9KNUJ	9.87958	6.10852	Normal
GTEX-1H23P-2926-SM-9WYU8	9.41785	5.90689	Normal
GTEX-1H2FU-3126-SM-9WYUJ	10.196	7.03342	Normal
GTEX-1H3NZ-3026-SM-9JGHW	9.77479	6.56986	Normal
GTEX-1H3O1-1726-SM-9WYSR	9.22159	5.64386	Normal
GTEX-1H3VE-2726-SM-9WPP3	8.7211	6.61471	Normal
GTEX-1HB9E-2926-SM-D4P3S	9.89482	7.25739	Normal
GTEX-1HBPH-3126-SM-9WYUV	9.80735	6.32193	Normal
GTEX-1HBPI-2826-SM-ARZNO	9.82177	6.37504	Normal
GTEX-1HBPM-2926-SM-CL54E	8.81378	5.64386	Normal
GTEX-1HCU6-3126-SM-CL54L	10.6935	6.64386	Normal
GTEX-1HCVE-3026-SM-CL54G	9.90539	6.10852	Normal
GTEX-1HFI6-3026-SM-CNPPJ	9.02237	6.97728	Normal
GTEX-1HGF4-3126-SM-CL54M	9.61471	7.03342	Normal
GTEX-1HR98-3026-SM-CNPPK	9.81698	7.33985	Normal
GTEX-1HSKV-3026-SM-A96SL	9.08746	6.18982	Normal
GTEX-1HSMO-3026-SM-A9G3F	9.45327	6.62936	Normal
GTEX-1HT8W-3026-SM-CGQEO	11.0708	6.79442	Normal
GTEX-1HUB1-2926-SM-ACKXA	9.17493	6.44294	Normal
GTEX-1I19N-3026-SM-CL55E	9.77972	6.62936	Normal
GTEX-1I1CD-3026-SM-B2LY2	9.19967	6.04439	Normal
GTEX-1I1GQ-3026-SM-CL55K	9.47978	6.24793	Normal
GTEX-1I1GR-2926-SM-CNNQG	9.76321	5.90689	Normal
GTEX-1I1GV-3126-SM-A96SF	9.11894	6.55459	Normal
GTEX-1I1HK-2826-SM-CKZPL	9.29462	6.84549	Normal
GTEX-1ICLZ-2826-SM-CL53U	9.95565	7.54689	Normal
GTEX-1IDFM-2826-SM-ACKWJ	8.73809	6.71425	Normal
GTEX-1IDJH-3026-SM-CL53B	10.3072	6.84549	Normal
GTEX-1IKJJ-2926-SM-A9G2N	8.52356	4.64386	Normal
GTEX-1IKK5-2926-SM-ARU7Q	9.46964	5	Normal
GTEX-1IL2U-3026-SM-C1YSH	9.53916	6.70044	Normal
GTEX-1IOXB-3126-SM-CKZO1	9.12928	6.22882	Normal
GTEX-1IY9M-3026-SM-A9G37	9.69523	6.30378	Normal
GTEX-1J1OQ-3226-SM-A9G2Q	9.18982	6.14975	Normal
GTEX-1J8Q2-3026-SM-CKZN8	9.54496	6.67243	Normal
GTEX-1JJ6O-3126-SM-CNNP8	9.96434	6.74147	Normal
GTEX-1JJE9-2926-SM-CY8HV	8.65821	7.53916	Normal
GTEX-1JJEA-2826-SM-ARU8R	9.15482	5.85798	Normal
GTEX-1JMLX-2926-SM-CL54C	9.85019	6.35755	Normal
GTEX-1JMOU-2726-SM-CY8IO	8.75489	6.22882	Normal
GTEX-1JMPZ-2726-SM-ARZNF	9.07682	6.64386	Normal
GTEX-1JMQK-3026-SM-ARL95	8.75154	6.40939	Normal
GTEX-1JMQL-2826-SM-ARU91	9.31061	6.61471	Normal
GTEX-1KD4Q-2926-SM-D3L9N	9.93074	6.40939	Normal
GTEX-1KWVE-2326-SM-D4P3N	10.3641	6.75489	Normal
GTEX-1LC47-2926-SM-CXZKC	9.65464	6.42626	Normal
GTEX-1LG7Y-3026-SM-D5OVI	9.49785	5.85798	Normal
GTEX-1LKK1-3126-SM-EWRNY	9.5216	6.98868	Normal
GTEX-1M4P7-2726-SM-E9TJQ	8.93074	6.62936	Normal
GTEX-1N2DW-2826-SM-E9TK5	9.01402	5.42626	Normal
GTEX-1N5O9-2926-SM-EXUSN	9.01681	6.42626	Normal
GTEX-1NV5F-3226-SM-EXUSL	8.65464	7.74147	Normal
GTEX-1NV8Z-3126-SM-E76R3	9.44915	6.04439	Normal
GTEX-1O9I2-3026-SM-E76PX	9.61287	7.49185	Normal
GTEX-1OJC4-2826-SM-E6CQX	9.55651	6.02237	Normal
GTEX-1PIIG-2726-SM-E76PQ	9.79279	5.58496	Normal
GTEX-1PPGY-3126-SM-EXUSR	9.07146	6.90689	Normal
GTEX-1PWST-3126-SM-EXUSE	8.99435	7.72792	Normal
GTEX-1QMI2-3126-SM-EXUT5	9.34651	6.89482	Normal
GTEX-1QP6S-2926-SM-DTXF8	9.224	6.37504	Normal
GTEX-1R9K4-3126-SM-DTX9Y	9.13443	6.84549	Normal
GTEX-1R9PO-2926-SM-EVYBR	9.8933	7	Normal
GTEX-1RQEC-2926-SM-EVR5A	9.38802	5.9542	Normal
GTEX-N7MT-1126-SM-CYPQY	9.82814	8.16993	Normal
GTEX-NPJ7-2726-SM-2I3FT	9.14975	5.85798	Normal
GTEX-NPJ8-1526-SM-2D7VU	8.78136	4.80735	Normal
GTEX-OHPN-2526-SM-2I5H3	10.3454	7.65821	Normal
GTEX-OXRN-2426-SM-2I5EQ	9.07414	5.64386	Normal
GTEX-P44G-2426-SM-2I5ER	9.54689	5.35755	Normal
GTEX-PVOW-2526-SM-2XCF7	10.5699	5	Normal
GTEX-PWO3-0926-SM-2I5EY	9.41574	6.18982	Normal
GTEX-Q2AG-2926-SM-2HMJ3	8.43879	6.30378	Normal
GTEX-QDT8-2926-SM-32PKC	9.84392	5.55459	Normal
GTEX-QMR6-1426-SM-32PLA	10.29	5.75489	Normal
GTEX-QVJO-1426-SM-2S1QY	8.98584	4.64386	Normal
GTEX-QVUS-2826-SM-3GADB	9.13955	7.2384	Normal
GTEX-RNOR-2326-SM-2TF4I	9.26209	6.22882	Normal
GTEX-RU72-3026-SM-CYPRV	9.80735	6.08746	Normal
GTEX-T2IS-3026-SM-32QPM	10.218	5	Normal
GTEX-T5JC-2426-SM-3NMDB	9.54303	5.61471	Normal
GTEX-T6MN-2626-SM-32PMQ	9.44294	5.97728	Normal
GTEX-TSE9-3026-SM-3DB76	10.7279	5.52356	Normal
GTEX-UTHO-3026-SM-3GAFB	10.8297	7.50779	Normal
GTEX-WHSE-3026-SM-3P5ZH	9.65284	5.67243	Normal
GTEX-WL46-2926-SM-3LK82	9.72962	7.10852	Normal
GTEX-WVLH-3026-SM-3MJG9	9.82655	6.37504	Normal
GTEX-WWYW-3126-SM-3NB39	10.2058	6.59991	Normal
GTEX-WZTO-2926-SM-3NM9I	10.1687	5.20945	Normal
GTEX-X4XX-3026-SM-3NMB2	10.3242	6.53916	Normal
GTEX-X4XY-3026-SM-EWRM9	9.97728	5.80735	Normal
GTEX-X585-3026-SM-46MWF	9.56986	6.64386	Normal
GTEX-XLM4-3026-SM-4AT6L	9.32193	6.78136	Normal
GTEX-Y111-2726-SM-4TT3N	10.3287	7.50779	Normal
GTEX-Y8DK-0826-SM-4TT3T	10.1699	6.72792	Normal
GTEX-YFC4-3126-SM-5PNV6	9.13186	5.49185	Normal
GTEX-YJ89-3026-SM-5IFJI	9.39874	6.04439	Normal
GTEX-Z93S-2926-SM-57WB9	9.31741	4.39232	Normal
GTEX-ZAJG-3126-SM-5HL9J	8.79766	7.49985	Normal
GTEX-ZAK1-3026-SM-5S2MJ	9.53528	5.20945	Normal
GTEX-ZDXO-2126-SM-4WKFI	9.33762	5.67243	Normal
GTEX-ZE7O-3126-SM-5HL5X	9.22159	6.44294	Normal
GTEX-ZE9C-3026-SM-4WKHB	9.18982	5.52356	Normal
GTEX-ZF28-3026-SM-4WKHP	9.79928	6.12928	Normal
GTEX-ZUA1-3026-SM-59HJC	9.11374	4.90689	Normal
GTEX-ZVT3-3026-SM-5E43N	9.69	6.83289	Normal
GTEX-ZYFD-3026-SM-5E44C	9.28771	5.08746	Normal
GTEX-ZYY3-3126-SM-5SI9L	9.20457	6.08746	Normal
GTEX-ZZPT-3026-SM-5GZXH	9.60918	6.30378	Normal
TCGA-06-0678-11	9.37287	6.35755	Normal
TCGA-06-AABW-11	9.0607	8.23362	Normal
TCGA-06-0681-11	9.60177	6.59991	Normal
TCGA-06-0680-11	9.33762	5.67243	Normal
TCGA-06-0675-11	9.32867	5.42626	Normal
